# Supplementary material for: 2-(1H-Benzimidazol-2-yl)-4,6-dichloro­phenol
Source: Acta Crystallogr Sect E Struct Rep Online. 2010 Jul 17;66(Pt 8):o2047. doi: 10.1107/S1600536810027844 (PMC3007443; doi:10.1107/S1600536810027844)
Supplement: Supplementary file 2 [file e-66-o2047-Isup2.hkl]

# 
# h,k,l, Fc-squared, Fo-squared, sigma(Fo-squared) and status flag 
# 
data_I
_shelx_title ' P21c in P2(1)/c' 
_shelx_refln_list_code          4 
_shelx_F_calc_maximum      172.61 
_exptl_crystal_F_000       568.00 
_reflns_d_resolution_high  0.7828 
 
loop_ 
 _symmetry_equiv_pos_as_xyz 
 'x, y, z' 
 '-x, y+1/2, -z+1/2' 
 '-x, -y, -z' 
 'x, -y-1/2, z-1/2' 
 
_cell_length_a    11.8500 
_cell_length_b     7.4460 
_cell_length_c    13.9470 
_cell_angle_alpha  90.000 
_cell_angle_beta  104.261 
_cell_angle_gamma  90.000 
 
_shelx_F_squared_multiplier     1.000 
 
loop_ 
 _refln_index_h 
 _refln_index_k 
 _refln_index_l 
 _refln_F_squared_calc 
 _refln_F_squared_meas 
 _refln_F_squared_sigma 
 _refln_observed_status 
   2   0   0     4713.49     4472.14    139.05 o 
   3   0   0       26.16       20.00      2.72 o 
   4   0   0      789.34      764.02     51.39 o 
   5   0   0     6764.75     6493.18    145.63 o 
   6   0   0      227.78      284.89     10.29 o 
   7   0   0     1446.05     1528.83     38.95 o 
   8   0   0       23.18       34.99      8.46 o 
   9   0   0     1799.78     1633.26     65.60 o 
  10   0   0       65.45       50.48      9.98 o 
  11   0   0      643.41      659.59     35.07 o 
  12   0   0       73.18       97.94     14.51 o 
  13   0   0        9.02       13.91      9.67 o 
  14   0   0       82.90       73.46     15.11 o 
   1   1   0       43.26       44.71      2.84 o 
   2   1   0     1507.25     1508.38     30.13 o 
   3   1   0        0.36        1.82      0.74 o 
   4   1   0       14.24       12.73      1.31 o 
   5   1   0      483.91      464.91      9.86 o 
   6   1   0       54.42       48.81      2.85 o 
   7   1   0      247.22      240.50      6.91 o 
   8   1   0       61.51       60.71      4.99 o 
   9   1   0       38.01       43.59      4.73 o 
  10   1   0      543.23      501.54     20.09 o 
  11   1   0        8.51        3.88      4.81 o 
  12   1   0       15.89       10.85      5.88 o 
  13   1   0       34.80       24.50      7.35 o 
  14   1   0        0.19        0.00      8.16 o 
   0   2   0      442.40      410.40     12.22 o 
   1   2   0     6650.04     6749.23    106.47 o 
   2   2   0     5734.35     5754.12     91.23 o 
   3   2   0      704.08      687.25     13.04 o 
   4   2   0      515.25      545.37     10.98 o 
   5   2   0     1845.03     1935.22     33.19 o 
   6   2   0       17.35       16.92      1.83 o 
   7   2   0       34.62       42.64      4.36 o 
   8   2   0      142.30      134.00      7.14 o 
   9   2   0       70.22       75.38      6.07 o 
  10   2   0      680.96      719.13     20.86 o 
  11   2   0      320.37      324.93     26.15 o 
  12   2   0       38.86       43.85      8.12 o 
  13   2   0      297.45      306.22     24.79 o 
  14   2   0       13.47        3.93      8.77 o 
   1   3   0      222.94      229.14      6.54 o 
   2   3   0        1.97        3.05      1.59 o 
   3   3   0        0.60        6.07      2.93 o 
   4   3   0       25.61       21.01      3.23 o 
   5   3   0      211.41      202.85      5.93 o 
   6   3   0       31.20       32.58      3.98 o 
   7   3   0       50.91       52.83      7.96 o 
   8   3   0       10.82       11.99      3.42 o 
   9   3   0       72.14       75.99      6.82 o 
  10   3   0      271.89      249.35     15.54 o 
  11   3   0        2.20        9.22      5.08 o 
  12   3   0        1.30        2.72      7.86 o 
  13   3   0        2.08       -0.60      7.56 o 
   0   4   0      504.90      517.87     17.49 o 
   1   4   0      242.43      248.18      7.68 o 
   2   4   0       30.89       24.24      2.85 o 
   3   4   0     2042.00     2084.97     37.05 o 
   4   4   0       17.56       12.44      2.37 o 
   5   4   0        1.97        1.36      2.29 o 
   6   4   0      179.27      199.92      9.42 o 
   7   4   0      153.81      158.37     17.02 o 
   8   4   0      789.45      829.17     23.73 o 
   9   4   0        0.04        1.25      3.83 o 
  10   4   0       18.08       21.70      6.58 o 
  11   4   0      209.50      176.29     17.08 o 
  12   4   0        2.05        4.07      6.07 o 
  13   4   0       29.72       52.30     14.21 o 
   1   5   0        7.86        5.94      2.46 o 
   2   5   0      439.07      447.55     12.09 o 
   3   5   0      203.27      216.80      8.99 o 
   4   5   0        0.08        2.66      2.57 o 
   5   5   0       18.71       15.86      3.61 o 
   6   5   0        4.95        7.18      3.53 o 
   7   5   0      114.09      115.14     10.89 o 
   8   5   0      121.93      125.47     11.76 o 
   9   5   0        6.82        6.76      6.09 o 
  10   5   0       94.16       87.06     11.30 o 
  11   5   0        3.88        1.68      5.80 o 
  12   5   0       19.61       19.46      7.99 o 
   0   6   0      492.15      487.86     19.42 o 
   1   6   0      110.63      103.70      7.13 o 
   2   6   0        0.11        0.12      2.76 o 
   3   6   0        6.55        3.53      3.35 o 
   4   6   0        2.51       -1.62      3.05 o 
   5   6   0      115.34      137.24     11.75 o 
   6   6   0       32.05       23.31      6.46 o 
   7   6   0      145.42      134.88     12.61 o 
   8   6   0        0.89       -0.30      5.13 o 
   9   6   0        6.92        4.83      6.09 o 
  10   6   0       43.77       36.16      9.21 o 
  11   6   0        0.70        0.53      6.68 o 
   1   7   0        7.20        4.95      4.54 o 
   2   7   0       35.71       42.35      7.62 o 
   3   7   0        6.36        1.18      5.14 o 
   4   7   0       10.00       12.03      5.42 o 
   5   7   0        0.77        4.68      5.42 o 
   6   7   0       17.71       13.20      5.88 o 
   7   7   0       38.36       15.70      6.97 o 
   8   7   0       17.14       17.23      7.59 o 
   9   7   0        3.10        1.51      6.67 o 
   0   8   0      105.91      106.10     14.81 o 
   1   8   0        2.67        5.44      6.95 o 
   2   8   0       43.62       36.43      8.13 o 
   3   8   0        0.71        1.27      5.23 o 
   4   8   0        0.41        6.02      5.76 o 
   5   8   0      117.60      103.87     14.96 o 
   6   8   0        2.75       10.31      6.53 o 
   7   8   0      120.38      104.73     13.23 o 
   1   9   0       12.70       -3.63      6.95 o 
   2   9   0        8.68        3.63      7.86 o 
   3   9   0        1.94       -0.30      7.25 o 
   4   9   0        0.77        5.31      7.26 o 
 -14   1   1      119.71       87.31     11.21 o 
 -13   1   1       38.22       30.53      7.59 o 
 -12   1   1       10.80        6.46      5.08 o 
 -11   1   1      108.74      115.16     10.47 o 
 -10   1   1      209.68      215.68     12.61 o 
  -9   1   1     1444.62     1438.57     33.10 o 
  -8   1   1      196.77      185.62      7.95 o 
  -7   1   1      901.28      930.30     18.15 o 
  -6   1   1      164.70      156.39      4.95 o 
  -5   1   1      454.05      473.24     14.44 o 
  -4   1   1     2123.49     2071.25     41.04 o 
  -3   1   1       64.21       60.47      3.02 o 
  -2   1   1     5985.97     5903.66    109.33 o 
  -1   1   1      155.84      163.19      6.20 o 
   0   1   1      120.07      136.06      5.91 o 
   1   1   1      642.66      681.01     13.68 o 
   2   1   1     3948.82     3866.53     61.28 o 
   3   1   1     8380.57     8252.93    129.31 o 
   4   1   1      449.51      439.73     14.01 o 
   5   1   1      232.99      228.02      6.59 o 
   6   1   1      154.74      143.63      4.84 o 
   7   1   1      488.91      494.22     11.44 o 
   8   1   1     1049.97     1024.27     24.65 o 
   9   1   1        9.22        8.04      2.68 o 
  10   1   1        9.58       10.07      3.51 o 
  11   1   1       38.33       33.00      6.63 o 
  12   1   1       76.10       70.45      9.07 o 
  13   1   1       26.47       53.20     12.09 o 
  14   1   1       18.08       10.58      9.98 o 
 -14   2   1        6.33        1.51      8.77 o 
 -13   2   1       47.21       59.22      9.40 o 
 -12   2   1       44.43       38.80      7.80 o 
 -11   2   1      304.96      263.55     14.85 o 
 -10   2   1     1122.49     1134.99     28.94 o 
  -9   2   1      392.10      394.43     13.60 o 
  -8   2   1       29.52       29.75      5.30 o 
  -7   2   1      621.04      599.77     16.67 o 
  -6   2   1     2271.99     2498.12     51.18 o 
  -5   2   1      328.41      302.65      9.66 o 
  -4   2   1      380.66      373.15     10.70 o 
  -3   2   1      701.02      754.55     17.50 o 
  -2   2   1      143.92      112.44      3.59 o 
  -1   2   1     8758.40     8874.44    163.62 o 
   0   2   1    15032.11    15293.35    238.49 o 
   1   2   1    29793.99    28212.72    788.68 o 
   2   2   1      588.76      604.57     11.73 o 
   3   2   1     1882.61     1832.40     31.01 o 
   4   2   1     1018.80     1118.50     20.23 o 
   5   2   1       16.19       30.38      2.27 o 
   6   2   1      522.05      525.44     11.58 o 
   7   2   1      819.12      814.05     20.68 o 
   8   2   1       74.31       76.05      5.63 o 
   9   2   1      149.00      138.78      8.02 o 
  10   2   1      576.54      592.09     18.36 o 
  11   2   1        1.80        8.62      5.01 o 
  12   2   1        6.18       -4.23      7.25 o 
  13   2   1      154.16      171.40     20.25 o 
  14   2   1       65.89      105.80     18.14 o 
 -14   3   1        4.87       14.21     10.58 o 
 -13   3   1        0.09        6.35      7.86 o 
 -12   3   1      308.36      316.80     25.09 o 
 -11   3   1       23.88       27.34      5.56 o 
 -10   3   1        0.04        1.70      3.29 o 
  -9   3   1       47.44       48.25      5.86 o 
  -8   3   1      436.08      450.93     15.05 o 
  -7   3   1      514.60      526.64     16.05 o 
  -6   3   1      660.68      698.31     18.95 o 
  -5   3   1      835.96      821.39     16.23 o 
  -4   3   1      160.25      162.01      4.99 o 
  -3   3   1      995.66     1053.00     24.19 o 
  -2   3   1     1166.41     1108.38     20.65 o 
  -1   3   1     1883.09     1895.21     38.33 o 
   0   3   1     1354.82     1343.68     24.44 o 
   1   3   1      547.46      541.92     13.97 o 
   2   3   1     2244.03     2250.11     43.31 o 
   3   3   1        2.52       -0.97      1.02 o 
   4   3   1      800.79      765.74     15.49 o 
   5   3   1      316.49      299.49      7.80 o 
   6   3   1      846.45      823.34     21.20 o 
   7   3   1      372.17      377.05     12.91 o 
   8   3   1       33.80       33.72      4.75 o 
   9   3   1      523.71      512.34     21.01 o 
  10   3   1       28.80       36.88     11.34 o 
  11   3   1      245.34      253.10     15.06 o 
  12   3   1        1.87       13.30      8.77 o 
  13   3   1        8.66        7.86      8.46 o 
 -13   4   1       92.10       64.69     15.42 o 
 -12   4   1      367.94      369.08     19.98 o 
 -11   4   1       32.92       36.11      7.87 o 
 -10   4   1       10.67       11.49      5.52 o 
  -9   4   1        0.28        2.26      3.35 o 
  -8   4   1        2.72       -0.07      3.28 o 
  -7   4   1       45.31       52.60      5.85 o 
  -6   4   1       35.27       36.13      4.89 o 
  -5   4   1       86.24      100.65      6.80 o 
  -4   4   1      143.51      148.59      7.29 o 
  -3   4   1       65.50       74.63      4.21 o 
  -2   4   1        1.63        1.04      1.66 o 
  -1   4   1       18.43       13.23      2.19 o 
   0   4   1      201.17      202.24      6.84 o 
   1   4   1     1816.55     1895.07     34.31 o 
   2   4   1     3358.13     3481.50     66.30 o 
   3   4   1      985.59     1030.37     20.53 o 
   4   4   1       67.78       84.38      7.58 o 
   5   4   1       14.63       17.61      3.54 o 
   6   4   1       40.20       45.06      5.21 o 
   7   4   1      139.24      128.62     21.76 o 
   8   4   1       12.99        9.35      4.59 o 
   9   4   1       78.19       68.91     11.18 o 
  10   4   1       39.13       50.84     12.85 o 
  11   4   1      121.32      125.24     12.49 o 
  12   4   1      135.69      129.00     13.13 o 
  13   4   1       14.72        0.60      8.77 o 
 -12   5   1       22.31       20.94      8.21 o 
 -11   5   1        0.51        3.38      5.64 o 
 -10   5   1        5.08        2.83      5.58 o 
  -9   5   1        3.86        2.20      5.21 o 
  -8   5   1      219.31      229.26     14.94 o 
  -7   5   1      198.67      220.98     11.52 o 
  -6   5   1      258.02      259.22     11.75 o 
  -5   5   1       47.92       62.31      6.27 o 
  -4   5   1      163.25      193.08      9.31 o 
  -3   5   1       91.78       96.65      6.90 o 
  -2   5   1      382.46      402.96     14.48 o 
  -1   5   1      225.02      231.27      8.15 o 
   0   5   1      255.33      236.78      8.24 o 
   1   5   1      107.30      113.05      5.90 o 
   2   5   1       11.23       18.46      3.13 o 
   3   5   1       98.45       91.64      6.94 o 
   4   5   1      429.17      411.21     17.85 o 
   5   5   1        0.17        0.72      2.91 o 
   6   5   1      178.21      138.82     11.42 o 
   7   5   1       96.89      100.14     10.41 o 
   8   5   1       22.32       26.29      7.56 o 
   9   5   1      178.75      189.95     14.74 o 
  10   5   1       19.15       23.30     14.06 o 
  11   5   1      114.74      109.42     23.28 o 
  12   5   1        2.13        3.81      6.94 o 
 -11   6   1       39.97       49.09     10.69 o 
 -10   6   1       29.97       29.59      8.44 o 
  -9   6   1        0.06       -2.24      5.03 o 
  -8   6   1      138.24      109.98     11.86 o 
  -7   6   1      119.15      114.38     16.47 o 
  -6   6   1       46.22       58.69      8.76 o 
  -5   6   1       15.71       19.18      4.97 o 
  -4   6   1        2.42        1.74      3.26 o 
  -3   6   1       41.00       43.05      5.88 o 
  -2   6   1      589.22      582.24     15.35 o 
  -1   6   1        0.22        0.96      2.24 o 
   0   6   1        0.26        1.75      2.64 o 
   1   6   1      245.30      246.76     12.28 o 
   2   6   1      407.33      391.56     11.88 o 
   3   6   1      129.35      149.94     16.93 o 
   4   6   1        6.10       -0.80      3.93 o 
   5   6   1        5.04       11.52      5.16 o 
   6   6   1      244.65      223.44     18.14 o 
   7   6   1      286.04      309.84     26.45 o 
   8   6   1      169.61      140.99     13.35 o 
   9   6   1       16.86       18.43      7.83 o 
  10   6   1       30.72       25.91      8.65 o 
  11   6   1       57.49       53.65     11.18 o 
 -10   7   1        0.86        4.01      6.82 o 
  -9   7   1       78.85       78.41     12.18 o 
  -8   7   1        2.44       11.47      7.04 o 
  -7   7   1       39.77       28.03      8.33 o 
  -6   7   1        0.28       -2.17      4.64 o 
  -5   7   1        0.14       -2.42      3.96 o 
  -4   7   1      129.55      142.25     13.91 o 
  -3   7   1       15.40       14.92      5.44 o 
  -2   7   1      141.84      143.97      9.89 o 
  -1   7   1        0.70       -2.54      2.78 o 
   0   7   1        0.50       -1.48      2.86 o 
   1   7   1       50.12       56.19      7.35 o 
   2   7   1        8.40        9.11      5.45 o 
   3   7   1      105.40      108.35     20.56 o 
   4   7   1        2.63        4.97      4.85 o 
   5   7   1        0.15       -4.88      4.12 o 
   6   7   1       13.96        5.22      5.58 o 
   7   7   1        3.31        6.68      5.81 o 
   8   7   1       56.60       59.93     15.27 o 
   9   7   1        9.56        6.01      6.68 o 
  -8   8   1       55.90       59.03     10.88 o 
  -7   8   1       56.63       65.84     11.09 o 
  -6   8   1       14.81       23.24      8.06 o 
  -5   8   1       27.33       15.60     10.43 o 
  -4   8   1        0.47       -3.14      4.67 o 
  -3   8   1       43.89       46.63      8.86 o 
  -2   8   1       98.80       84.64     14.51 o 
  -1   8   1       26.10       33.72     15.27 o 
   0   8   1       23.65       24.18      8.77 o 
   1   8   1        0.41       -0.09      4.98 o 
   2   8   1       15.11       15.15      6.88 o 
   3   8   1        0.02       -3.43      4.90 o 
   4   8   1        2.83        3.71      5.90 o 
   5   8   1        5.73        2.44      6.09 o 
   6   8   1       42.46       44.13     13.91 o 
   7   8   1      107.09       83.44     12.59 o 
  -4   9   1        7.10        9.07      9.98 o 
  -3   9   1        0.31       -1.21      6.95 o 
  -2   9   1       16.38       18.44      9.98 o 
   1   9   1       28.30       11.79      8.46 o 
   2   9   1        1.68        4.84      7.86 o 
   3   9   1        9.45        9.98      7.23 o 
   4   9   1        2.92        3.45      6.91 o 
 -14   0   2        0.16        0.00      8.46 o 
 -12   0   2       36.75       46.85     11.49 o 
 -11   0   2     1019.17      976.69     47.16 o 
 -10   0   2     3547.53     3416.14    127.26 o 
  -9   0   2     1600.59     1673.16     67.71 o 
  -8   0   2     1277.69     1284.81     34.32 o 
  -7   0   2     1572.86     1687.36     42.26 o 
  -6   0   2      503.74      399.35     12.93 o 
  -5   0   2      504.41      571.08     22.07 o 
  -4   0   2     2058.01     2036.56     47.64 o 
  -3   0   2     4674.80     4391.78    289.89 o 
  -2   0   2      836.29      820.14     19.71 o 
  -1   0   2     6162.92     6064.10    133.75 o 
   0   0   2     3094.01     3095.42     92.20 o 
   1   0   2     6592.01     6326.56    187.12 o 
   2   0   2      628.88      592.99     15.14 o 
   3   0   2      655.66      667.76     17.46 o 
   4   0   2    10238.94    10554.01    234.06 o 
   5   0   2     4231.10     4527.84    103.37 o 
   6   0   2       44.16       56.55      6.05 o 
   7   0   2        9.15       10.43      2.90 o 
   8   0   2     1835.79     1780.08     45.96 o 
   9   0   2      125.08      140.95      8.79 o 
  10   0   2      596.40      686.19     34.46 o 
  11   0   2      140.82      152.65     16.32 o 
  12   0   2       16.88       35.37     10.88 o 
  13   0   2      360.21      457.96     30.23 o 
 -14   1   2       54.71       42.11      9.18 o 
 -13   1   2        0.89        0.67      5.33 o 
 -12   1   2        0.76        1.06      4.70 o 
 -11   1   2      176.30      141.61     16.63 o 
 -10   1   2      114.49      110.31     16.47 o 
  -9   1   2      357.01      358.28     12.37 o 
  -8   1   2      118.18      120.15      8.02 o 
  -7   1   2     1140.26     1203.19     22.42 o 
  -6   1   2      111.66      106.33      3.77 o 
  -5   1   2        2.81       11.35      2.08 o 
  -4   1   2      392.25      373.52     10.50 o 
  -3   1   2        8.15        7.19      1.42 o 
  -2   1   2     3102.44     3179.01     60.26 o 
  -1   1   2       58.63       69.51      2.16 o 
   0   1   2      109.33       96.77      5.74 o 
   1   1   2     2621.01     2387.64    116.81 o 
   2   1   2      427.22      423.78      8.25 o 
   3   1   2     1107.32     1121.24     19.52 o 
   4   1   2      924.94      966.74     17.59 o 
   5   1   2       15.50       12.98      1.71 o 
   6   1   2      711.93      691.76     14.28 o 
   7   1   2       24.20       27.03      2.65 o 
   8   1   2       87.79       89.24      4.80 o 
   9   1   2        1.80        3.48      2.62 o 
  10   1   2      156.99      134.23     13.54 o 
  11   1   2       95.85       85.10      9.07 o 
  12   1   2       24.48       14.81      9.07 o 
  13   1   2       10.97       21.76     10.58 o 
  14   1   2        3.69        7.56     10.88 o 
 -14   2   2        0.44       -1.29      7.10 o 
 -13   2   2        2.29        6.29      6.28 o 
 -12   2   2       84.17       77.91     10.02 o 
 -11   2   2        0.34        0.74      4.38 o 
 -10   2   2       83.07       84.33      7.84 o 
  -9   2   2     1225.80     1263.54     30.67 o 
  -8   2   2     1022.98     1067.85     26.33 o 
  -7   2   2        0.96        1.86      2.65 o 
  -6   2   2      510.03      493.44     14.06 o 
  -5   2   2     1343.66     1469.93     31.97 o 
  -4   2   2       82.30       67.63      4.30 o 
  -3   2   2     2158.10     2179.70     43.79 o 
  -2   2   2       35.23       30.97      1.99 o 
  -1   2   2     1638.18     1649.05     27.97 o 
   0   2   2    21523.49    19926.41    309.62 o 
   1   2   2      732.42      804.05     21.67 o 
   2   2   2     4974.65     4904.44    119.86 o 
   3   2   2     1231.84     1289.00     22.68 o 
   4   2   2      200.67      264.89      6.69 o 
   5   2   2      336.47      284.08      7.32 o 
   6   2   2      351.31      354.90      8.92 o 
   7   2   2      166.11      174.97      6.01 o 
   8   2   2        2.58        6.88      2.60 o 
   9   2   2      127.25      104.23     10.56 o 
  10   2   2        1.39        0.68      3.83 o 
  11   2   2       10.64       11.03      5.77 o 
  12   2   2        0.69       -0.60      7.56 o 
  13   2   2        2.75       -3.02      7.25 o 
 -14   3   2       64.09       37.48     12.39 o 
 -13   3   2       23.17       22.85      7.80 o 
 -12   3   2       13.27        5.36      5.85 o 
 -11   3   2        3.67        1.71      3.84 o 
 -10   3   2       52.90       57.35      9.46 o 
  -9   3   2      427.38      451.79     17.06 o 
  -8   3   2       39.29       45.57      5.50 o 
  -7   3   2      638.20      692.45     19.48 o 
  -6   3   2       10.07        5.90      2.47 o 
  -5   3   2      126.46      164.44      7.49 o 
  -4   3   2       28.42       26.99      2.11 o 
  -3   3   2       80.90       84.77      3.84 o 
  -2   3   2      212.32      239.32      6.69 o 
  -1   3   2        0.06        1.91      1.15 o 
   0   3   2       56.09       68.28      5.36 o 
   1   3   2     1293.27     1268.14     26.56 o 
   2   3   2      745.31      754.66     15.23 o 
   3   3   2      169.91      169.31     10.47 o 
   4   3   2      258.15      276.30      7.44 o 
   5   3   2      169.38      163.62      5.52 o 
   6   3   2       53.37       51.25      3.42 o 
   7   3   2        3.43        1.21      3.21 o 
   8   3   2       83.74       93.36      8.97 o 
   9   3   2        2.89        5.55      4.21 o 
  10   3   2       66.55       52.51      7.78 o 
  11   3   2       57.78       60.86     11.64 o 
  12   3   2       18.16       13.51      6.28 o 
  13   3   2       15.16       24.18     12.09 o 
 -13   4   2        1.06       -3.33      7.25 o 
 -12   4   2       21.79       38.25      8.65 o 
 -11   4   2      159.02      149.31     13.61 o 
 -10   4   2        0.49        0.34      3.70 o 
  -9   4   2      269.48      278.96     12.73 o 
  -8   4   2       35.06       35.42      6.40 o 
  -7   4   2      448.26      447.57     15.47 o 
  -6   4   2        1.45        3.58      2.66 o 
  -5   4   2     1138.24     1174.19     28.77 o 
  -4   4   2      728.80      731.14     19.78 o 
  -3   4   2       60.08       61.30      3.90 o 
  -2   4   2       94.36      106.48      9.47 o 
  -1   4   2        0.34        2.57      1.57 o 
   0   4   2     1923.32     1885.65     48.85 o 
   1   4   2     6731.45     6790.24    109.68 o 
   2   4   2     3919.49     3902.55     65.22 o 
   3   4   2      564.00      592.85     13.54 o 
   4   4   2        9.17        6.58      1.82 o 
   5   4   2      587.19      589.72     16.11 o 
   6   4   2      237.79      216.97     12.40 o 
   7   4   2      541.50      535.90     21.58 o 
   8   4   2      775.46      751.86     27.67 o 
   9   4   2       73.46       59.69      8.55 o 
  10   4   2      231.00      217.31     29.78 o 
  11   4   2      258.39      260.82     42.32 o 
  12   4   2       88.05       89.89     14.21 o 
 -12   5   2        0.03        5.64      8.31 o 
 -11   5   2      100.56       92.19     11.83 o 
 -10   5   2       16.12       17.20      6.97 o 
  -9   5   2       10.48       17.12      5.21 o 
  -8   5   2       40.63       38.23      6.32 o 
  -7   5   2       64.38       77.29     13.16 o 
  -6   5   2      135.01      141.86     14.66 o 
  -5   5   2       99.51      114.44     14.08 o 
  -4   5   2       87.38       93.19      7.06 o 
  -3   5   2       11.24       12.26      3.75 o 
  -2   5   2      273.62      291.17      9.23 o 
  -1   5   2       30.92       29.66      3.42 o 
   0   5   2        4.08       -0.43      3.33 o 
   1   5   2       86.84       89.23      7.11 o 
   2   5   2      190.33      191.67      9.73 o 
   3   5   2      169.27      185.85      8.30 o 
   4   5   2       17.91        9.68      2.80 o 
   5   5   2        6.46        8.17      9.98 o 
   6   5   2      116.26      122.37     19.95 o 
   7   5   2       46.98       52.01     16.32 o 
   8   5   2        1.05       -1.33      4.13 o 
   9   5   2       33.85       28.69      7.32 o 
  10   5   2       17.03       22.24      8.01 o 
  11   5   2        1.04       -1.92      5.72 o 
 -11   6   2       55.86       48.15     10.15 o 
 -10   6   2       14.67       21.71      8.23 o 
  -9   6   2        0.03       -0.55      5.96 o 
  -8   6   2        0.95       -1.79      4.92 o 
  -7   6   2       24.58       32.30      6.67 o 
  -6   6   2      158.98      150.50     10.39 o 
  -5   6   2       13.86       11.75      4.49 o 
  -4   6   2      277.46      272.75     12.25 o 
  -3   6   2      243.43      244.72     11.28 o 
  -2   6   2        5.80        6.54      2.75 o 
  -1   6   2      345.69      357.55     11.26 o 
   0   6   2       79.29       77.26      6.73 o 
   1   6   2        7.86        5.71      3.48 o 
   2   6   2        4.76       -2.78      2.88 o 
   3   6   2       81.02       79.21      6.55 o 
   4   6   2      212.54      204.84     13.46 o 
   5   6   2      156.25      177.17     16.32 o 
   6   6   2        7.96       14.55      6.02 o 
   7   6   2      250.25      273.71     17.31 o 
   8   6   2      149.72      147.44     14.18 o 
   9   6   2        8.61        2.51      6.32 o 
  10   6   2        9.23       -0.15      6.32 o 
 -10   7   2        0.50       -2.94      6.50 o 
  -9   7   2        1.20       -2.89      6.28 o 
  -8   7   2       33.90       29.03      8.76 o 
  -7   7   2       29.42       23.13     12.09 o 
  -6   7   2       69.05       62.64      9.72 o 
  -5   7   2        8.60        6.80      4.40 o 
  -4   7   2        3.90       -0.07      3.79 o 
  -3   7   2        0.14       -1.94      3.36 o 
  -2   7   2        1.74       -0.16      3.58 o 
  -1   7   2        0.35        4.08      3.42 o 
   0   7   2        1.28        1.16      3.72 o 
   1   7   2        2.40        0.14      3.52 o 
   2   7   2        9.82        7.78      4.13 o 
   3   7   2       21.18       18.68      7.86 o 
   4   7   2        1.32       -1.52      4.47 o 
   5   7   2       14.34       13.99      6.18 o 
   6   7   2        1.02        0.04      4.58 o 
   7   7   2        2.04        5.41      5.56 o 
   8   7   2       31.13       26.30      8.91 o 
   9   7   2        0.49       -1.43      6.30 o 
  -8   8   2       22.78       21.16      9.28 o 
  -7   8   2        2.08        6.11     11.34 o 
  -6   8   2       16.58       16.50      7.44 o 
  -5   8   2       14.42       10.28      7.86 o 
  -4   8   2        4.22        1.51      6.65 o 
  -3   8   2       91.13       84.34     15.11 o 
  -2   8   2        0.40        1.32      5.63 o 
  -1   8   2       89.92       89.48     16.63 o 
   0   8   2        0.96        4.69      4.70 o 
   1   8   2       17.89        7.69      6.24 o 
   2   8   2        3.38        8.30      5.96 o 
   3   8   2       82.23       96.77     12.06 o 
   4   8   2        3.39        3.89      5.70 o 
   5   8   2        7.52        6.82      6.90 o 
   6   8   2       18.09       21.62      8.18 o 
   7   8   2        7.62        7.27      9.67 o 
  -4   9   2        0.05        7.56      8.46 o 
  -3   9   2        3.39        3.63      8.16 o 
  -1   9   2        0.77        5.74      8.16 o 
   1   9   2        5.23        8.16     11.79 o 
   2   9   2        2.41        1.37      6.76 o 
   3   9   2        2.40        6.24      6.97 o 
   4   9   2        3.14        9.77      7.41 o 
 -15   1   3        0.85        1.36      6.73 o 
 -14   1   3        0.77        4.24      6.39 o 
 -13   1   3        5.10        9.82      6.30 o 
 -12   1   3      408.68      435.35     26.15 o 
 -11   1   3       31.03       17.32      8.46 o 
 -10   1   3       99.35      103.03     16.02 o 
  -9   1   3       34.70       36.41      4.88 o 
  -8   1   3      436.11      468.81     13.93 o 
  -7   1   3     2226.62     2266.59     46.92 o 
  -6   1   3     1754.93     1898.78     32.51 o 
  -5   1   3     4625.56     4718.21     90.10 o 
  -4   1   3       79.89       81.00      5.13 o 
  -3   1   3     1034.88      985.10     26.30 o 
  -2   1   3     3125.21     3115.14     56.34 o 
  -1   1   3     4220.09     4252.57     67.44 o 
   0   1   3     4744.63     4527.80    107.91 o 
   1   1   3      160.46      162.50      4.99 o 
   2   1   3        0.86        0.97      0.74 o 
   3   1   3      463.70      470.63      9.56 o 
   4   1   3     3170.20     3149.44     51.58 o 
   5   1   3      338.60      297.80      7.58 o 
   6   1   3      403.97      398.40      9.69 o 
   7   1   3       50.19       52.82      3.57 o 
   8   1   3      614.47      625.08     14.51 o 
   9   1   3      139.03      126.76     15.13 o 
  10   1   3      223.27      218.76     12.50 o 
  11   1   3       62.86       47.76     11.18 o 
  12   1   3       40.45       49.88     12.09 o 
  13   1   3       16.18       16.32     10.58 o 
 -14   2   3      115.81       74.99     11.01 o 
 -13   2   3        8.87        4.73      6.09 o 
 -12   2   3      243.62      249.06     39.45 o 
 -11   2   3       60.69       67.91      9.07 o 
 -10   2   3       25.38       26.09      4.73 o 
  -9   2   3     1667.23     1607.90     36.99 o 
  -8   2   3      369.17      392.01     13.17 o 
  -7   2   3        1.56        1.00      1.87 o 
  -6   2   3     3539.77     3698.67     73.27 o 
  -5   2   3      116.40      100.73      7.25 o 
  -4   2   3        2.88        2.44      1.72 o 
  -3   2   3      531.77      508.68     11.17 o 
  -2   2   3     1475.58     1446.69     29.15 o 
  -1   2   3        3.15        2.67      1.44 o 
   0   2   3     2215.68     2268.09     42.30 o 
   1   2   3     1569.07     1580.89     31.45 o 
   2   2   3     2043.80     2146.72     48.60 o 
   3   2   3      645.54      607.19     12.16 o 
   4   2   3      519.31      555.63     11.67 o 
   5   2   3     1079.64     1124.17     21.06 o 
   6   2   3       20.49       16.75      2.13 o 
   7   2   3      792.58      762.72     16.36 o 
   8   2   3       11.27        4.06      3.93 o 
   9   2   3     1302.64     1290.02     46.10 o 
  10   2   3       82.80      100.49      9.40 o 
  11   2   3       56.52       48.01      7.71 o 
  12   2   3        2.56        5.44      8.16 o 
  13   2   3       14.18       13.30     10.28 o 
 -14   3   3      122.44      135.35     28.26 o 
 -13   3   3       46.33       41.44      8.85 o 
 -12   3   3        3.75        2.59      5.16 o 
 -11   3   3       20.69       29.57      7.42 o 
 -10   3   3        2.26        6.29      3.90 o 
  -9   3   3      600.89      616.08     19.27 o 
  -8   3   3      497.75      502.66     16.26 o 
  -7   3   3      245.64      242.59     10.16 o 
  -6   3   3      204.77      210.40      8.94 o 
  -5   3   3      220.25      219.76      8.83 o 
  -4   3   3     2144.74     2091.48     36.30 o 
  -3   3   3       13.02       17.63      2.05 o 
  -2   3   3      684.88      633.50     13.27 o 
  -1   3   3     1408.31     1399.92     25.21 o 
   0   3   3      451.42      443.23     10.01 o 
   1   3   3      453.94      422.71     13.04 o 
   2   3   3      696.20      673.62     24.08 o 
   3   3   3      955.77      820.87     22.29 o 
   4   3   3      106.49      102.43      4.32 o 
   5   3   3      384.40      372.70     11.18 o 
   6   3   3      221.12      214.83      8.06 o 
   7   3   3      569.98      580.83     21.79 o 
   8   3   3      227.18      206.00     12.72 o 
   9   3   3        0.12        0.60      4.53 o 
  10   3   3       74.99       77.18     19.20 o 
  11   3   3        5.71        0.37      4.84 o 
  12   3   3       35.05       28.99      7.69 o 
  13   3   3       39.79       55.02     14.21 o 
 -13   4   3        7.63       13.00     11.18 o 
 -12   4   3        7.14        6.02      8.47 o 
 -11   4   3       29.26       23.07      5.90 o 
 -10   4   3        3.22        7.00      4.25 o 
  -9   4   3      186.93      170.41     14.45 o 
  -8   4   3      789.14      843.74     24.32 o 
  -7   4   3      384.00      398.25     24.76 o 
  -6   4   3      234.85      271.43     11.25 o 
  -5   4   3       63.14       71.60      8.56 o 
  -4   4   3      292.90      327.84     11.73 o 
  -3   4   3        0.85        1.72      1.43 o 
  -2   4   3      123.77      121.41      5.26 o 
  -1   4   3      522.74      539.43     14.63 o 
   0   4   3      392.01      421.50     12.38 o 
   1   4   3     2200.17     2180.99     44.38 o 
   2   4   3       65.20       66.61      4.13 o 
   3   4   3      100.41      105.79      5.94 o 
   4   4   3       20.73       21.96      3.15 o 
   5   4   3       16.39       21.58      3.45 o 
   6   4   3      195.02      209.89     12.72 o 
   7   4   3       29.30       30.36      6.40 o 
   8   4   3      269.47      285.84     15.70 o 
   9   4   3        6.67       -3.45      4.16 o 
  10   4   3       10.58       11.17      7.25 o 
  11   4   3       22.79        8.46      6.41 o 
  12   4   3        0.75       -4.52      7.25 o 
 -12   5   3        2.77       -4.39      5.85 o 
 -11   5   3        0.83       -1.05      5.72 o 
 -10   5   3       24.80       29.28      6.39 o 
  -9   5   3       18.44       17.58      5.55 o 
  -8   5   3      173.12      179.13     11.32 o 
  -7   5   3       14.85       11.29      4.57 o 
  -6   5   3       48.71       71.26     13.95 o 
  -5   5   3        1.14        2.35      3.11 o 
  -4   5   3      178.05      167.93     10.08 o 
  -3   5   3       20.83       23.10      3.03 o 
  -2   5   3      746.12      757.95     22.50 o 
  -1   5   3       29.62       26.25      3.88 o 
   0   5   3      152.36      166.02      6.66 o 
   1   5   3      232.30      223.07      9.33 o 
   2   5   3        4.03        4.08      2.52 o 
   3   5   3      711.99      725.27     23.60 o 
   4   5   3        0.05        2.32      2.21 o 
   5   5   3       95.25      116.66     13.00 o 
   6   5   3        1.43        2.18      4.02 o 
   7   5   3       14.61       12.14      5.66 o 
   8   5   3      128.75      124.31     13.91 o 
   9   5   3      103.97       80.78     17.83 o 
  10   5   3       16.05        9.30     16.93 o 
  11   5   3       11.59       18.84      7.66 o 
 -11   6   3       13.45        5.45      6.80 o 
 -10   6   3        4.04       12.59      6.97 o 
  -9   6   3       48.54       33.53     12.85 o 
  -8   6   3       28.90       32.14      6.56 o 
  -7   6   3      217.83      245.44     13.29 o 
  -6   6   3       20.99       21.65      5.40 o 
  -5   6   3        6.96        4.61      3.39 o 
  -4   6   3       13.16       16.95      4.49 o 
  -3   6   3        0.10       -0.87      2.80 o 
  -2   6   3      326.17      333.91     11.08 o 
  -1   6   3        1.58       -1.41      3.24 o 
   0   6   3      146.61      142.02     13.74 o 
   1   6   3        7.72        6.96      3.76 o 
   2   6   3     1887.60     1843.60     54.11 o 
   3   6   3       34.37       35.36      5.07 o 
   4   6   3       14.51        7.37      4.99 o 
   5   6   3        2.34        1.59      4.20 o 
   6   6   3        4.04        1.56      4.00 o 
   7   6   3      133.57      134.58     13.14 o 
   8   6   3       25.24       28.97      8.27 o 
   9   6   3       60.82       54.87     10.20 o 
  10   6   3        1.43       -0.76      6.20 o 
 -10   7   3       31.67       35.58      9.83 o 
  -9   7   3       25.73       23.87      8.34 o 
  -8   7   3        8.36        7.54      6.71 o 
  -7   7   3       21.52       11.74      7.23 o 
  -6   7   3        5.71        1.79      4.36 o 
  -5   7   3       66.34       79.11      9.85 o 
  -4   7   3        0.04       -4.76      3.82 o 
  -3   7   3        7.64        6.78     11.03 o 
  -2   7   3      320.00      350.65     27.51 o 
  -1   7   3      134.06      143.85      9.48 o 
   0   7   3      247.29      238.52     14.53 o 
   1   7   3       77.54       79.74      7.89 o 
   2   7   3      122.10      126.23      9.51 o 
   3   7   3      189.75      183.62     22.52 o 
   4   7   3       43.73       55.35      9.28 o 
   5   7   3       57.62       51.28      9.55 o 
   6   7   3       30.41       34.78      9.82 o 
   7   7   3       10.37        8.57      6.95 o 
   8   7   3        8.05        7.15      7.80 o 
  -8   8   3        5.08       -7.94      6.73 o 
  -7   8   3        3.59        0.02      6.46 o 
  -6   8   3        9.72       18.44      9.67 o 
  -5   8   3        3.21        1.21      7.56 o 
  -4   8   3       59.32       37.18      9.44 o 
  -3   8   3      101.12       81.62     17.53 o 
  -2   8   3       39.35       60.13      9.62 o 
  -1   8   3        1.21       -3.87      5.42 o 
   0   8   3        0.91        2.14      4.13 o 
   1   8   3       13.11       14.19      5.85 o 
   2   8   3       56.63       61.81     10.88 o 
   3   8   3      267.61      224.31     16.85 o 
   4   8   3       88.75       73.99     11.32 o 
   5   8   3        6.90       14.05      7.69 o 
   6   8   3        0.04        7.42      6.97 o 
  -3   9   3        0.11        1.51      7.86 o 
  -2   9   3       23.54       30.23     11.18 o 
  -1   9   3        4.38        7.13      6.54 o 
   1   9   3       23.12       46.55     16.32 o 
   2   9   3       14.00       13.10      8.34 o 
   3   9   3       20.12       27.88      8.93 o 
 -15   0   4       22.50       22.97     12.39 o 
 -14   0   4      114.25      116.68     18.44 o 
 -12   0   4      259.14      228.23     20.86 o 
 -11   0   4        6.54       -6.05      5.74 o 
 -10   0   4       34.87       26.30      8.46 o 
  -9   0   4     1241.86     1305.27     56.23 o 
  -8   0   4      545.52      470.66     26.00 o 
  -7   0   4      127.15      119.40     11.18 o 
  -6   0   4     3715.40     3865.47    141.17 o 
  -5   0   4     8360.16     9593.87    213.30 o 
  -4   0   4     1905.48     1774.15     63.78 o 
  -3   0   4      342.41      322.78      9.88 o 
  -2   0   4        1.28       11.49      2.72 o 
  -1   0   4        0.16        3.64      1.36 o 
   0   0   4     4890.95     2379.60     82.22 o 
   2   0   4     4500.41     4214.81     95.26 o 
   3   0   4     1183.91     1319.41     62.72 o 
   4   0   4     2957.24     3153.06     73.57 o 
   5   0   4       12.70       27.06      3.42 o 
   6   0   4      187.32      166.25      9.98 o 
   7   0   4      327.52      304.65     12.28 o 
   8   0   4     1674.19     1686.92     44.55 o 
   9   0   4      663.24      647.79     21.99 o 
  10   0   4      358.78      351.26     22.37 o 
 -15   1   4      101.74       79.06     12.09 o 
 -14   1   4       98.52      118.55     13.36 o 
 -13   1   4       15.91       14.68      6.75 o 
 -12   1   4       18.31        7.17      5.08 o 
 -11   1   4      341.75      336.52     17.21 o 
 -10   1   4      102.78      105.82      9.83 o 
  -9   1   4       33.93       28.52      4.05 o 
  -8   1   4       45.98       42.00      7.33 o 
  -7   1   4      453.81      429.84     12.84 o 
  -6   1   4     1959.30     2116.37     36.07 o 
  -5   1   4      133.30      146.74      4.80 o 
  -4   1   4      186.98      181.67      6.06 o 
  -3   1   4     2822.42     2901.20     47.27 o 
  -2   1   4      173.13      177.97      4.58 o 
  -1   1   4     1130.74     1106.73     21.54 o 
   0   1   4     1796.40     1705.08     50.94 o 
   1   1   4      170.46      173.74      6.40 o 
   2   1   4      797.66      766.36     14.29 o 
   3   1   4        1.93        1.35      1.18 o 
   4   1   4        0.03        1.97      1.06 o 
   5   1   4      452.64      443.10     10.22 o 
   6   1   4      119.64      107.02      7.07 o 
   7   1   4       14.54       10.20      2.16 o 
   8   1   4      269.72      267.34      8.42 o 
   9   1   4        2.08        2.39      3.70 o 
  10   1   4       11.34       10.30      4.81 o 
  11   1   4        7.98        0.91      7.56 o 
  12   1   4        6.21        9.37      8.46 o 
 -14   2   4       25.67       34.93      9.30 o 
 -13   2   4       13.96       19.72      7.23 o 
 -12   2   4        4.01       10.64      6.09 o 
 -11   2   4      472.02      449.57     20.62 o 
 -10   2   4      397.74      370.81     13.80 o 
  -9   2   4        5.04        0.95      2.54 o 
  -8   2   4      105.80      110.98      7.15 o 
  -7   2   4       26.47       37.50      4.30 o 
  -6   2   4        0.38       -1.06      1.86 o 
  -5   2   4      437.81      499.43     13.93 o 
  -4   2   4     1170.01     1229.89     22.05 o 
  -3   2   4      173.72      161.48      6.20 o 
  -2   2   4      191.49      207.96      5.54 o 
  -1   2   4       27.01       20.86      1.75 o 
   0   2   4      214.18      240.73     11.03 o 
   1   2   4      747.58      800.31     17.99 o 
   2   2   4     1233.69     1282.80     31.29 o 
   3   2   4      959.86      919.01     17.19 o 
   4   2   4     1910.06     1912.18     33.16 o 
   5   2   4      772.90      746.07     18.96 o 
   6   2   4      109.49      107.13      7.03 o 
   7   2   4      555.85      550.30     15.21 o 
   8   2   4      100.57       79.16      7.91 o 
   9   2   4      218.26      183.23     11.76 o 
  10   2   4      214.13      192.40     12.72 o 
  11   2   4        1.96        6.43      4.99 o 
  12   2   4       18.66       21.16      9.98 o 
  13   2   4        0.00       -9.37      8.77 o 
 -14   3   4       26.43       33.45     14.81 o 
 -13   3   4       24.02       32.81      8.65 o 
 -12   3   4        0.02       -2.25      5.66 o 
 -11   3   4      114.53      122.16      9.43 o 
 -10   3   4       11.36       13.85      4.91 o 
  -9   3   4        0.21       -0.59      3.29 o 
  -8   3   4        5.91        4.02      3.11 o 
  -7   3   4       65.28       70.96      7.79 o 
  -6   3   4     1213.54     1346.37     31.58 o 
  -5   3   4       56.31       69.82      9.33 o 
  -4   3   4      888.28      978.45     19.04 o 
  -3   3   4     1054.43     1054.84     23.26 o 
  -2   3   4      105.12      101.26      4.23 o 
  -1   3   4      117.10      119.56      4.38 o 
   0   3   4      239.53      249.18      6.66 o 
   1   3   4       24.53       17.99      2.82 o 
   2   3   4       37.76       32.67      3.32 o 
   3   3   4      150.82      154.90      7.41 o 
   4   3   4        2.64        1.72      2.23 o 
   5   3   4      239.02      233.79      8.54 o 
   6   3   4       27.52       33.06      4.02 o 
   7   3   4       30.35       33.24      6.09 o 
   8   3   4      128.68      127.38     10.47 o 
   9   3   4       50.39       42.58      7.86 o 
  10   3   4       57.73       56.70      8.54 o 
  11   3   4        4.30       -1.16      4.99 o 
  12   3   4        0.99        2.85      5.85 o 
 -13   4   4      110.66      117.18     35.37 o 
 -12   4   4       49.14       72.74      8.93 o 
 -11   4   4       31.83       29.69      6.44 o 
 -10   4   4       63.46       64.49      7.57 o 
  -9   4   4      611.25      652.23     21.10 o 
  -8   4   4     1213.21     1252.30     32.28 o 
  -7   4   4      296.98      316.44     15.02 o 
  -6   4   4      398.47      407.42     14.40 o 
  -5   4   4      163.35      172.75      8.66 o 
  -4   4   4       93.51       98.03      6.75 o 
  -3   4   4      599.70      588.68     13.66 o 
  -2   4   4      395.33      427.15     17.41 o 
  -1   4   4     3215.82     3178.97     54.17 o 
   0   4   4     1012.02     1047.27     26.88 o 
   1   4   4      749.14      812.97     23.13 o 
   2   4   4      386.02      417.94     12.84 o 
   3   4   4      300.31      339.97     13.07 o 
   4   4   4      947.56      970.32     23.35 o 
   5   4   4       11.70       15.08      3.00 o 
   6   4   4      348.07      341.70     16.45 o 
   7   4   4      350.57      334.67     16.98 o 
   8   4   4      213.81      199.33     13.57 o 
   9   4   4      221.75      243.25     28.41 o 
  10   4   4       85.25       77.98     10.37 o 
  11   4   4      101.07      118.98     12.56 o 
  12   4   4        0.22        0.49      6.30 o 
 -12   5   4        0.07        1.53      5.36 o 
 -11   5   4       36.48       45.79      8.05 o 
 -10   5   4      133.40      126.42     16.97 o 
  -9   5   4      152.29      137.98     15.43 o 
  -8   5   4      195.98      207.13     11.74 o 
  -7   5   4      213.79      210.06     11.45 o 
  -6   5   4       21.43       22.33      5.20 o 
  -5   5   4       40.07       38.79      5.42 o 
  -4   5   4       31.46       34.58      4.76 o 
  -3   5   4      101.41      119.12      7.66 o 
  -2   5   4        0.17        3.39      1.91 o 
  -1   5   4      459.54      451.55     12.01 o 
   0   5   4      291.23      291.05     10.95 o 
   1   5   4      490.31      467.30     14.77 o 
   2   5   4       96.40       82.63      6.18 o 
   3   5   4       71.63       66.47      8.61 o 
   4   5   4        8.86        3.08      6.71 o 
   5   5   4      104.58       95.85      9.92 o 
   6   5   4       37.36       48.23      7.87 o 
   7   5   4       42.61       51.66     13.60 o 
   8   5   4        0.19        3.21      5.12 o 
   9   5   4        1.21       -0.25      6.95 o 
  10   5   4       83.10       96.07     12.06 o 
  11   5   4       40.98       47.68     10.11 o 
 -11   6   4       15.50        8.08      7.48 o 
 -10   6   4        6.89        6.41      5.42 o 
  -9   6   4       32.80       27.46      6.98 o 
  -8   6   4       12.76       14.72      5.84 o 
  -7   6   4      179.20      200.38     14.83 o 
  -6   6   4      155.32      168.63     10.98 o 
  -5   6   4      241.56      238.48     16.96 o 
  -4   6   4      158.99      158.64      9.76 o 
  -3   6   4      433.74      406.28     18.42 o 
  -2   6   4        5.34        5.44      3.16 o 
  -1   6   4      100.99       93.83      7.24 o 
   0   6   4       24.68       31.72      4.91 o 
   1   6   4     1171.89     1187.67     29.54 o 
   2   6   4      851.31      832.88     27.06 o 
   3   6   4       53.27       54.47      7.99 o 
   4   6   4      311.24      294.91     16.54 o 
   5   6   4       83.36      111.11     11.64 o 
   6   6   4       20.39       14.93      6.45 o 
   7   6   4        3.12        6.34      5.59 o 
   8   6   4       26.78       21.06      7.78 o 
   9   6   4        8.94        9.39      6.80 o 
  10   6   4       15.18       19.02      8.33 o 
 -10   7   4        9.69        6.87      7.53 o 
  -9   7   4        0.07       -0.23      7.25 o 
  -8   7   4        4.01        3.14      5.56 o 
  -7   7   4       18.99       17.00      7.00 o 
  -6   7   4       26.82       21.53      6.08 o 
  -5   7   4        0.62        5.50      5.26 o 
  -4   7   4       25.33       17.83     11.79 o 
  -3   7   4        3.73        6.35      9.37 o 
  -2   7   4       48.15       40.00     14.66 o 
  -1   7   4        0.05        0.60      6.80 o 
   0   7   4       20.74        9.19      3.82 o 
   1   7   4       39.12       32.23      5.51 o 
   2   7   4       16.36        8.86      4.50 o 
   3   7   4       18.52       28.28      7.84 o 
   4   7   4        1.23        2.05      5.70 o 
   5   7   4        7.54        7.38      5.65 o 
   6   7   4       22.41       17.83      7.91 o 
   7   7   4        2.12       -1.03      5.76 o 
   8   7   4        0.04        4.46      9.82 o 
  -8   8   4       11.28       13.00      9.98 o 
  -7   8   4        0.19       13.91      9.98 o 
  -6   8   4        0.08        0.30      6.35 o 
  -5   8   4        9.87        8.16     12.09 o 
  -4   8   4       53.04       67.41     17.83 o 
  -3   8   4        9.04       18.20      7.32 o 
  -2   8   4        7.80        3.38      5.98 o 
  -1   8   4       21.77       20.56      7.10 o 
   0   8   4       10.64        6.37      6.15 o 
   1   8   4      203.18      187.08     20.10 o 
   2   8   4       20.56       39.76      9.37 o 
   3   8   4       85.38       57.75     10.50 o 
   4   8   4       20.90       20.89      7.77 o 
   5   8   4        4.45        3.72      6.58 o 
   6   8   4       12.25       10.92      7.75 o 
  -4   9   4        2.52        5.74      9.07 o 
  -3   9   4        0.17        1.06      7.25 o 
  -2   9   4        1.68       -0.62      6.68 o 
  -1   9   4        5.93        2.40      6.65 o 
   0   9   4        1.85       -2.12      7.86 o 
   1   9   4        3.67        3.93     13.00 o 
   2   9   4       34.82       38.96     10.23 o 
 -15   1   5       70.13       74.07     12.08 o 
 -14   1   5       14.76        6.00      7.86 o 
 -13   1   5      241.78      260.37     19.50 o 
 -12   1   5        9.87       10.73      6.41 o 
 -11   1   5       14.59        6.33      4.86 o 
 -10   1   5       69.17       60.94     14.96 o 
  -9   1   5      304.27      290.76     11.07 o 
  -8   1   5      731.38      734.45     47.76 o 
  -7   1   5      322.63      283.08     12.92 o 
  -6   1   5       72.55       55.08      2.82 o 
  -5   1   5      175.89      208.78      5.59 o 
  -4   1   5     1953.48     2015.52     34.10 o 
  -3   1   5     2404.78     2355.14     44.05 o 
  -2   1   5     5155.78     5322.36     84.84 o 
  -1   1   5     2439.35     2457.63     40.66 o 
   0   1   5       17.88       11.09      1.96 o 
   1   1   5      209.55      242.24     11.45 o 
   2   1   5       40.06       38.52      4.62 o 
   3   1   5      933.88      839.90     16.03 o 
   4   1   5       58.46       51.22      3.01 o 
   5   1   5      418.52      435.96     10.34 o 
   6   1   5       10.02       12.32      2.62 o 
   7   1   5      135.62      135.30      6.89 o 
   8   1   5      539.14      534.06     17.40 o 
   9   1   5       96.06       88.52     19.04 o 
  10   1   5      614.65      619.38     23.29 o 
 -14   2   5      130.85      130.60     14.12 o 
 -13   2   5       21.38       11.93      6.62 o 
 -12   2   5      113.24      112.78     12.08 o 
 -11   2   5      264.25      294.51     16.56 o 
 -10   2   5       14.84       15.51      4.24 o 
  -9   2   5      156.31      163.14     11.95 o 
  -8   2   5       10.22       17.42      3.64 o 
  -7   2   5      121.63      111.66      6.72 o 
  -6   2   5      737.87      748.28     24.54 o 
  -5   2   5      457.13      504.39     10.86 o 
  -4   2   5     1570.07     1715.33     29.96 o 
  -3   2   5       38.18       22.76      3.05 o 
  -2   2   5       11.78       10.49      1.53 o 
  -1   2   5     2144.40     2162.08     36.59 o 
   0   2   5     1426.40     1396.76     28.82 o 
   1   2   5       17.94        9.25      4.37 o 
   2   2   5     2050.35     2067.81     47.35 o 
   3   2   5      271.21      328.35     19.20 o 
   4   2   5       12.36       14.39      3.16 o 
   5   2   5     1697.92     1746.90     36.83 o 
   6   2   5        0.06        0.71      1.66 o 
   7   2   5       35.40       35.82      4.14 o 
   8   2   5      397.39      356.95     16.24 o 
   9   2   5      162.76      131.28     14.21 o 
  10   2   5      451.89      495.95     41.87 o 
  11   2   5       19.36       10.13      5.59 o 
  12   2   5        0.01        7.86      9.07 o 
 -14   3   5       51.40       80.27     12.40 o 
 -13   3   5       64.50       75.98     16.17 o 
 -12   3   5       10.42        9.56      9.22 o 
 -11   3   5      421.32      410.00     16.15 o 
 -10   3   5      258.59      274.13     14.12 o 
  -9   3   5       80.73       89.68      7.49 o 
  -8   3   5      231.80      264.31     11.30 o 
  -7   3   5      248.83      247.34     10.41 o 
  -6   3   5        0.43        5.48      2.53 o 
  -5   3   5     2916.89     2992.05     77.73 o 
  -4   3   5       16.04       18.40      2.48 o 
  -3   3   5       91.04       86.79      3.99 o 
  -2   3   5       74.75       90.28      6.54 o 
  -1   3   5       72.90       74.32      3.76 o 
   0   3   5     5108.97     5043.78     81.82 o 
   1   3   5       12.59       13.21      2.46 o 
   2   3   5      952.84      952.18     25.80 o 
   3   3   5        2.02        2.52      1.89 o 
   4   3   5       95.96      101.05      9.39 o 
   5   3   5      560.14      548.11     15.21 o 
   6   3   5       79.16       89.60     15.58 o 
   7   3   5      258.38      242.58     13.46 o 
   8   3   5       15.41       18.41      6.80 o 
   9   3   5        9.22       10.03      5.42 o 
  10   3   5      133.40      130.64     11.96 o 
  11   3   5       25.46       14.35      6.50 o 
  12   3   5       67.73       65.30     10.26 o 
 -13   4   5        0.76       -3.17      7.05 o 
 -12   4   5       74.49       79.55     11.86 o 
 -11   4   5        0.99       -2.18      4.41 o 
 -10   4   5       69.85       80.69      8.25 o 
  -9   4   5       59.86       75.14      7.88 o 
  -8   4   5      242.46      253.81     11.93 o 
  -7   4   5        7.32        8.50      3.66 o 
  -6   4   5       34.05       42.68      8.71 o 
  -5   4   5      105.57       97.06      7.06 o 
  -4   4   5      342.05      355.26     12.20 o 
  -3   4   5       32.11       36.77      3.28 o 
  -2   4   5      139.46      148.39      5.77 o 
  -1   4   5      188.96      196.58      6.60 o 
   0   4   5       37.02       41.35      4.28 o 
   1   4   5        0.11       -0.35      1.72 o 
   2   4   5       20.31       19.53      3.26 o 
   3   4   5        9.43       11.25      3.05 o 
   4   4   5       20.36       23.60      3.69 o 
   5   4   5        1.03        1.72      2.15 o 
   6   4   5       51.55       59.60      8.09 o 
   7   4   5        7.57        5.49      4.07 o 
   8   4   5        0.62        3.18      4.35 o 
   9   4   5       29.13       16.94      7.86 o 
  10   4   5        5.95        3.82      5.33 o 
  11   4   5        6.63       -0.91      5.59 o 
 -12   5   5       87.14       83.06     12.59 o 
 -11   5   5       92.47      104.52     10.26 o 
 -10   5   5      117.48      121.92     11.78 o 
  -9   5   5       53.34       56.69     11.15 o 
  -8   5   5       27.12       35.86      6.41 o 
  -7   5   5      222.92      206.91     21.34 o 
  -6   5   5       95.00      107.86      8.43 o 
  -5   5   5      835.64      884.40     24.74 o 
  -4   5   5      207.90      226.79     12.63 o 
  -3   5   5      282.18      290.80     11.33 o 
  -2   5   5      235.25      213.42     17.81 o 
  -1   5   5       25.40       32.00      6.35 o 
   0   5   5      900.82      917.72     32.42 o 
   1   5   5       26.24       26.21      4.05 o 
   2   5   5      307.14      337.81     12.44 o 
   3   5   5       82.55       83.05      7.19 o 
   4   5   5        0.07        1.92      2.38 o 
   5   5   5      284.85      270.78     15.28 o 
   6   5   5       62.49       65.06      8.82 o 
   7   5   5      125.23      123.55     12.06 o 
   8   5   5       16.71       29.85      7.47 o 
   9   5   5        0.01       -4.53      5.08 o 
  10   5   5        0.01        5.28      6.37 o 
 -11   6   5      102.14       80.55     10.34 o 
 -10   6   5       19.86        8.68      6.00 o 
  -9   6   5       48.72       48.16      7.96 o 
  -8   6   5      250.12      260.41     14.24 o 
  -7   6   5      378.44      438.95     17.78 o 
  -6   6   5       17.84       21.70      5.54 o 
  -5   6   5        2.73       -0.79      5.08 o 
  -4   6   5       29.39       24.03      6.45 o 
  -3   6   5        4.04        7.98      4.98 o 
  -2   6   5       88.21       88.98      9.58 o 
  -1   6   5       14.38       16.60      4.25 o 
   0   6   5       50.15       51.27      6.01 o 
   1   6   5      183.31      193.20     10.21 o 
   2   6   5      632.80      678.45     20.38 o 
   3   6   5      132.62      112.41      7.98 o 
   4   6   5       15.10       29.41      7.41 o 
   5   6   5       23.71       16.69      6.13 o 
   6   6   5       40.40       33.86     13.15 o 
   7   6   5        6.07        7.56      6.40 o 
   8   6   5        1.33       -2.12      5.51 o 
   9   6   5       26.53       21.92      8.64 o 
 -10   7   5       29.58       29.49      9.28 o 
  -9   7   5        4.81       10.36      6.41 o 
  -8   7   5      278.10      298.91     31.01 o 
  -7   7   5       39.44       51.28      8.07 o 
  -6   7   5      133.59      142.07     21.46 o 
  -5   7   5       22.16       15.72     10.88 o 
  -4   7   5        1.16        0.55      5.52 o 
  -3   7   5       22.73       28.26      7.38 o 
  -2   7   5      109.23      149.74     13.45 o 
  -1   7   5        3.64        3.04      4.94 o 
   0   7   5        4.86        3.41      3.66 o 
   1   7   5       45.62       47.16      6.32 o 
   2   7   5        3.26       -0.91      3.85 o 
   3   7   5      376.94      389.77     20.61 o 
   4   7   5        1.01        1.20      5.48 o 
   5   7   5       77.48       81.04     16.32 o 
   6   7   5        3.62        0.55      5.65 o 
   7   7   5        2.62        0.76      6.15 o 
  -7   8   5      128.22      110.64     22.07 o 
  -6   8   5       39.52       22.14      8.61 o 
  -5   8   5       25.97       16.67      8.06 o 
  -4   8   5       29.86       26.40      8.61 o 
  -3   8   5        0.06       -5.68      5.53 o 
  -2   8   5        1.71        3.12      5.98 o 
  -1   8   5        0.35        1.39      5.21 o 
   0   8   5        1.42       -2.75      5.36 o 
   1   8   5      140.10      101.59     10.45 o 
   2   8   5      621.27      626.02     28.27 o 
   3   8   5      136.29      147.06     20.71 o 
   4   8   5        1.38       -5.35      5.42 o 
   5   8   5        1.73       -2.72      6.53 o 
  -3   9   5        0.02       -0.56      6.99 o 
  -2   9   5       18.02        7.15      7.14 o 
  -1   9   5        0.21       -0.47      6.59 o 
   0   9   5       22.11       32.95     12.09 o 
   1   9   5       37.36       37.18     16.32 o 
 -15   0   6      111.40       97.34     18.44 o 
 -14   0   6        6.53       14.21     10.58 o 
 -13   0   6      226.09      237.30     24.49 o 
 -12   0   6      451.12      472.47     31.74 o 
 -11   0   6       81.35       82.83     13.91 o 
 -10   0   6       87.56      115.78     14.81 o 
  -9   0   6       29.32       29.93      9.07 o 
  -8   0   6      136.61      148.73     14.81 o 
  -7   0   6      216.57      183.51      9.82 o 
  -6   0   6      115.52      176.02      7.82 o 
  -5   0   6     5205.29     5676.13    128.86 o 
  -4   0   6      368.88      402.37     12.93 o 
  -3   0   6      593.52      690.69     19.15 o 
  -2   0   6      393.64      234.88     13.60 o 
  -1   0   6      288.14      227.03     24.03 o 
   1   0   6     5348.12     5326.58    182.43 o 
   2   0   6     1974.48     2126.89     68.92 o 
   3   0   6        2.85        1.13      1.67 o 
   4   0   6     2634.53     2757.15     65.87 o 
   5   0   6      288.60      309.87     11.86 o 
   6   0   6     1095.23     1088.97     30.43 o 
   7   0   6      135.73      140.87     12.70 o 
   8   0   6      145.51      140.87     13.30 o 
   9   0   6      903.66      780.50     35.97 o 
 -14   1   6       72.55       84.31     14.81 o 
 -13   1   6        0.08       -0.07      5.37 o 
 -12   1   6      118.77      110.20     12.08 o 
 -11   1   6        5.14        6.16      5.30 o 
 -10   1   6      792.43      740.66     34.91 o 
  -9   1   6        2.22        8.34      4.23 o 
  -8   1   6       29.80       24.82      3.80 o 
  -7   1   6     1285.92     1316.95     29.89 o 
  -6   1   6      158.84      141.73      4.79 o 
  -5   1   6      164.63      184.33      5.44 o 
  -4   1   6      218.39      205.63      5.77 o 
  -3   1   6      478.43      500.39     10.66 o 
  -2   1   6     1485.90     1486.58     26.44 o 
  -1   1   6       11.21       11.26      2.40 o 
   0   1   6       35.17       14.77      6.54 o 
   1   1   6     1811.38     1784.37    123.48 o 
   2   1   6      396.42      369.38      9.44 o 
   3   1   6      209.29      252.46      7.48 o 
   4   1   6       65.63       59.53      5.10 o 
   5   1   6      182.39      192.73     11.80 o 
   6   1   6      109.25      102.46     11.47 o 
   7   1   6       47.62       46.78      4.52 o 
   8   1   6      122.74      131.02      7.63 o 
   9   1   6       82.85       83.39      8.52 o 
  10   1   6       62.06       53.81     10.58 o 
 -14   2   6       77.88       93.86     12.95 o 
 -13   2   6        6.71        4.99      6.63 o 
 -12   2   6       29.98       38.32     10.43 o 
 -11   2   6       18.24       18.02      7.04 o 
 -10   2   6       71.65       58.23      8.73 o 
  -9   2   6      859.62      909.83     39.75 o 
  -8   2   6        3.44        0.83      2.42 o 
  -7   2   6      849.86      862.75     22.08 o 
  -6   2   6      826.55      908.01     30.08 o 
  -5   2   6      293.04      373.64     11.26 o 
  -4   2   6      926.18      860.24     16.88 o 
  -3   2   6       51.24       46.62      5.76 o 
  -2   2   6      874.59      929.80     17.85 o 
  -1   2   6     1885.62     2009.96     34.66 o 
   0   2   6      399.80      404.14     13.03 o 
   1   2   6      133.23      104.43      5.85 o 
   2   2   6       16.15       19.37      2.77 o 
   3   2   6      758.96      756.97     24.79 o 
   4   2   6       45.79       47.38      6.54 o 
   5   2   6      403.03      440.70     13.01 o 
   6   2   6      361.67      357.90     13.75 o 
   7   2   6       62.22       54.36      4.97 o 
   8   2   6      230.19      259.11     13.89 o 
   9   2   6        0.36        5.72      5.44 o 
  10   2   6       51.54       74.78      9.40 o 
  11   2   6       36.15       30.53     10.28 o 
 -14   3   6       56.59       80.55     29.32 o 
 -13   3   6        1.53        1.60      6.95 o 
 -12   3   6       29.11       32.54      8.76 o 
 -11   3   6       26.42       23.70      7.87 o 
 -10   3   6      478.74      436.87     16.40 o 
  -9   3   6       15.55       22.57      9.37 o 
  -8   3   6      279.56      305.72     15.56 o 
  -7   3   6      210.30      208.29      9.37 o 
  -6   3   6       46.25       53.99      5.20 o 
  -5   3   6      397.06      434.35     13.53 o 
  -4   3   6        4.28        5.72      1.56 o 
  -3   3   6      461.13      486.59     11.33 o 
  -2   3   6      292.46      295.79      7.97 o 
  -1   3   6      381.40      372.78     12.81 o 
   0   3   6      159.79      166.20      7.08 o 
   1   3   6     1091.66     1141.23     36.58 o 
   2   3   6        4.96        2.76      1.75 o 
   3   3   6      182.35      192.85      9.07 o 
   4   3   6       55.00       60.00      4.78 o 
   5   3   6       34.84       40.97      4.37 o 
   6   3   6       76.35       83.10      5.98 o 
   7   3   6       15.08       16.15      5.23 o 
   8   3   6       52.27       56.56      8.00 o 
   9   3   6      131.28      130.95     11.85 o 
  10   3   6       65.55       77.40      9.90 o 
  11   3   6        6.63        1.04      5.52 o 
 -13   4   6       90.44       99.67     26.00 o 
 -12   4   6        2.22       -6.57      6.28 o 
 -11   4   6       85.66       63.93      8.30 o 
 -10   4   6      408.08      406.78     16.59 o 
  -9   4   6       42.67       57.12      8.90 o 
  -8   4   6      121.62      137.05     11.69 o 
  -7   4   6       29.19       36.34      7.04 o 
  -6   4   6        2.76        3.81      3.01 o 
  -5   4   6       59.13       50.86      5.33 o 
  -4   4   6     1691.29     1789.51     39.78 o 
  -3   4   6      306.98      350.82      9.72 o 
  -2   4   6      259.38      246.89      9.42 o 
  -1   4   6       13.64       14.42      3.12 o 
   0   4   6      105.39      120.20      9.22 o 
   1   4   6      612.73      577.37     18.10 o 
   2   4   6       31.99       25.70      3.77 o 
   3   4   6     2011.23     1931.31     48.59 o 
   4   4   6      529.05      522.13     15.68 o 
   5   4   6      351.37      354.39     12.92 o 
   6   4   6        9.03       11.91      5.03 o 
   7   4   6       64.90       80.88     14.81 o 
   8   4   6      107.88      130.69     12.13 o 
   9   4   6       18.42       16.86      6.61 o 
  10   4   6        0.52        8.15      6.15 o 
  11   4   6       45.94       46.70      9.72 o 
 -12   5   6       59.80       66.59      9.55 o 
 -11   5   6       46.89       44.76      7.55 o 
 -10   5   6       84.71       94.54     13.52 o 
  -9   5   6        6.82        4.24      4.73 o 
  -8   5   6       18.44       26.56      7.53 o 
  -7   5   6      235.54      268.40     15.53 o 
  -6   5   6       96.76       93.19      7.81 o 
  -5   5   6        0.84        1.09      2.77 o 
  -4   5   6      239.75      252.53     10.74 o 
  -3   5   6      129.29      121.11     13.45 o 
  -2   5   6        3.00        1.55      3.06 o 
  -1   5   6       11.02        5.50      3.43 o 
   0   5   6        3.32        4.11      2.90 o 
   1   5   6       83.89       81.20      6.61 o 
   2   5   6      166.76      196.77     11.54 o 
   3   5   6       89.93       71.25      7.18 o 
   4   5   6       90.55       90.68      7.76 o 
   5   5   6       77.02       92.57     10.33 o 
   6   5   6        1.75       -4.22      5.44 o 
   7   5   6       12.14       20.88      6.50 o 
   8   5   6       11.15        7.71      5.98 o 
   9   5   6        5.78       11.43      6.68 o 
  10   5   6        9.99        7.95      6.53 o 
 -11   6   6        7.85       11.10      6.67 o 
 -10   6   6       76.70       78.50     13.16 o 
  -9   6   6      228.11      153.26     22.67 o 
  -8   6   6       91.64       97.83     15.57 o 
  -7   6   6       83.46      110.14     12.06 o 
  -6   6   6      106.02      113.51     14.81 o 
  -5   6   6       16.19       21.29      9.07 o 
  -4   6   6       16.74       13.15      5.58 o 
  -3   6   6       14.69       24.21      8.01 o 
  -2   6   6      162.80      184.40     15.57 o 
  -1   6   6       75.65       88.53      7.36 o 
   0   6   6        8.14        4.87      3.27 o 
   1   6   6       65.21       86.01      7.52 o 
   2   6   6      393.71      390.73     14.71 o 
   3   6   6      131.50      134.22     14.66 o 
   4   6   6        6.27        4.85      5.52 o 
   5   6   6        0.24        2.84      4.70 o 
   6   6   6      164.42      191.46     15.39 o 
   7   6   6      125.74      121.34     13.30 o 
   8   6   6        4.67       10.36      6.71 o 
   9   6   6       58.89       47.31     14.06 o 
  -9   7   6        4.12       11.49     13.91 o 
  -8   7   6        0.57       -3.02     11.18 o 
  -7   7   6        0.01        0.09      5.93 o 
  -6   7   6        2.37        4.03      6.15 o 
  -5   7   6       59.52       61.49     10.24 o 
  -4   7   6       13.30        7.43      5.72 o 
  -3   7   6       96.16       86.02     12.39 o 
  -2   7   6        3.61        9.78      7.71 o 
  -1   7   6        7.42        3.70      5.31 o 
   0   7   6        2.16       -0.76      3.12 o 
   1   7   6        1.11        0.55      3.68 o 
   2   7   6      102.18       90.04      9.38 o 
   3   7   6        4.96        5.58      5.72 o 
   4   7   6       23.64       21.58      7.21 o 
   5   7   6        0.50        3.65      5.52 o 
   6   7   6        0.36        1.36      5.76 o 
   7   7   6        0.17       -2.38      6.09 o 
  -7   8   6       95.42      126.01     15.06 o 
  -6   8   6       69.50       52.06     11.32 o 
  -5   8   6       19.36       25.12      9.51 o 
  -4   8   6       38.75       43.37     10.02 o 
  -3   8   6        9.66        8.83      6.54 o 
  -2   8   6       28.99       34.48      8.69 o 
  -1   8   6       26.06       18.29      7.10 o 
   0   8   6        0.45       -5.62      6.05 o 
   1   8   6       14.57        9.90      4.85 o 
   2   8   6       28.53       30.47      9.15 o 
   3   8   6        0.69       -1.11      6.65 o 
   4   8   6       20.78       17.12      7.99 o 
 -14   1   7      107.37       93.01     12.80 o 
 -13   1   7       56.37       64.44     10.97 o 
 -12   1   7       88.73       97.74     11.70 o 
 -11   1   7      177.96      181.33     15.72 o 
 -10   1   7        2.85        9.82      5.74 o 
  -9   1   7     1492.04     1471.10     45.19 o 
  -8   1   7      159.55      144.53      7.63 o 
  -7   1   7      223.44      243.91      9.33 o 
  -6   1   7        2.62        2.26      1.31 o 
  -5   1   7      881.36      851.24     16.85 o 
  -4   1   7      877.79      901.42     17.55 o 
  -3   1   7      144.40      119.80      4.39 o 
  -2   1   7      138.49      154.56     12.04 o 
  -1   1   7      463.51      503.39     14.59 o 
   1   1   7      607.02      588.65     15.01 o 
   2   1   7     2925.99     3073.26     51.47 o 
   3   1   7      568.26      596.68     15.23 o 
   4   1   7      171.36      172.08      7.00 o 
   5   1   7      317.20      300.46     10.22 o 
   6   1   7       10.70        8.87      2.87 o 
   7   1   7      362.45      369.45     13.69 o 
   8   1   7       54.78       57.23      6.62 o 
   9   1   7        0.01       -1.82      3.19 o 
  10   1   7       67.06       67.71     12.39 o 
 -14   2   7      125.70      107.79     13.79 o 
 -13   2   7        2.54        3.42      6.32 o 
 -12   2   7      127.34      111.29     12.47 o 
 -11   2   7      147.78      194.07     22.07 o 
 -10   2   7      211.83      210.48     13.76 o 
  -9   2   7      275.68      288.29     11.73 o 
  -8   2   7       65.21       64.43     10.18 o 
  -7   2   7      266.79      269.77     10.41 o 
  -6   2   7       28.72       34.81      4.16 o 
  -5   2   7      532.18      594.07     14.32 o 
  -4   2   7     1862.53     1969.93     38.78 o 
  -3   2   7      886.10      965.40     18.84 o 
  -2   2   7       20.95       43.43      2.94 o 
  -1   2   7      111.98      121.98      7.29 o 
   0   2   7       18.76       30.45      3.61 o 
   1   2   7     1651.04     1654.24     76.33 o 
   2   2   7        0.48        5.27      2.03 o 
   3   2   7      436.20      430.01     14.80 o 
   4   2   7      532.84      522.36     14.65 o 
   5   2   7       32.92       26.45      3.77 o 
   6   2   7      263.26      278.62     10.49 o 
   7   2   7        9.61        7.40      3.22 o 
   8   2   7        0.64        1.05      2.94 o 
   9   2   7        0.10        7.13      5.02 o 
  10   2   7      151.48      163.23     17.83 o 
  11   2   7        0.00        0.91      7.25 o 
 -14   3   7       14.15       14.47      8.30 o 
 -13   3   7      211.87      209.56     17.42 o 
 -12   3   7        9.30        9.89      7.26 o 
 -11   3   7      267.63      297.89     31.59 o 
 -10   3   7      149.13      146.54      9.73 o 
  -9   3   7       96.28      113.51      8.34 o 
  -8   3   7      337.91      333.11     12.88 o 
  -7   3   7       33.78       43.07      5.09 o 
  -6   3   7     1349.81     1425.55     33.33 o 
  -5   3   7        2.08        0.58      2.07 o 
  -4   3   7        5.20        8.08      1.81 o 
  -3   3   7      721.46      706.29     15.25 o 
  -2   3   7      918.49      912.77     18.45 o 
  -1   3   7     1562.78     1507.70     32.65 o 
   0   3   7       63.67       68.88      5.64 o 
   1   3   7       22.96       15.95      5.90 o 
   2   3   7      169.72      152.94      7.33 o 
   3   3   7      610.31      608.80     19.58 o 
   4   3   7      339.96      308.14     11.02 o 
   5   3   7      184.50      198.00      9.83 o 
   6   3   7      141.12      149.79      8.12 o 
   7   3   7       46.83       48.57      6.37 o 
   8   3   7      220.03      217.07     14.10 o 
   9   3   7        1.22        3.13      5.23 o 
  10   3   7      150.48      158.88     13.68 o 
  11   3   7       14.91       12.99      7.16 o 
 -13   4   7       17.08       20.00      9.94 o 
 -12   4   7       46.79       53.90     11.11 o 
 -11   4   7        1.45        3.96      4.97 o 
 -10   4   7       13.69       10.93      4.87 o 
  -9   4   7       10.35       11.47      5.98 o 
  -8   4   7        2.32        4.99      3.43 o 
  -7   4   7        0.14       -0.39      2.87 o 
  -6   4   7       52.33       58.34      6.27 o 
  -5   4   7       89.10       92.72      6.89 o 
  -4   4   7      155.99      168.80     12.51 o 
  -3   4   7       20.67       20.41      3.53 o 
  -2   4   7       39.39       48.63      4.84 o 
  -1   4   7       14.44       12.49      3.03 o 
   0   4   7        1.46        1.46      2.51 o 
   1   4   7       12.93       15.67      3.31 o 
   2   4   7      236.92      270.82     23.43 o 
   3   4   7      980.30      965.11     35.67 o 
   4   4   7      386.30      363.73     32.95 o 
   5   4   7       94.27      103.06      7.27 o 
   6   4   7       38.38       37.06      5.04 o 
   7   4   7        7.87        2.21      4.42 o 
   8   4   7       69.46       62.86     11.34 o 
   9   4   7        0.25       -0.24      5.08 o 
  10   4   7       64.82       61.81     10.54 o 
 -12   5   7        0.54       -4.69      5.32 o 
 -11   5   7        5.60        8.38      5.17 o 
 -10   5   7       53.58       51.82     10.65 o 
  -9   5   7       13.96        4.95      4.49 o 
  -8   5   7      398.34      396.58     16.03 o 
  -7   5   7       27.40       30.47      5.69 o 
  -6   5   7      223.22      265.79     12.14 o 
  -5   5   7      150.98      139.72     11.77 o 
  -4   5   7       47.46       46.99      8.01 o 
  -3   5   7      327.18      344.05     16.77 o 
  -2   5   7      194.88      195.16     12.80 o 
  -1   5   7      310.82      313.26     12.19 o 
   0   5   7       57.03       66.06      6.16 o 
   1   5   7        4.78        4.45      3.54 o 
   2   5   7       64.53       50.11      5.69 o 
   3   5   7      410.06      442.97     25.54 o 
   4   5   7       43.34       42.33      5.49 o 
   5   5   7      242.93      258.86     11.35 o 
   6   5   7        7.49        6.77      4.98 o 
   7   5   7       11.45       10.88      6.15 o 
   8   5   7       48.40       52.27      9.68 o 
   9   5   7        8.01        5.52      6.68 o 
 -11   6   7       67.63       47.26      8.66 o 
 -10   6   7       48.25       37.99      7.50 o 
  -9   6   7       82.37       97.36     10.04 o 
  -8   6   7      144.68      149.89     20.89 o 
  -7   6   7      335.27      328.36     18.89 o 
  -6   6   7        2.92        7.26      5.08 o 
  -5   6   7        1.40        2.37      4.51 o 
  -4   6   7        7.25        2.34      4.67 o 
  -3   6   7       61.88       55.31      8.61 o 
  -2   6   7        4.22        4.11      5.59 o 
  -1   6   7        1.07        6.94      3.76 o 
   0   6   7        2.82        3.21      2.99 o 
   1   6   7       22.00       12.86      4.25 o 
   2   6   7      262.11      241.78     25.02 o 
   3   6   7       12.34       10.10      4.56 o 
   4   6   7       20.16       10.16      5.70 o 
   5   6   7        1.30       -1.81      4.92 o 
   6   6   7       69.00       65.12     10.23 o 
   7   6   7       66.71       63.10     10.88 o 
   8   6   7       21.89       20.90      8.26 o 
  -9   7   7       16.13       27.99      9.05 o 
  -8   7   7       18.96       17.67      7.50 o 
  -7   7   7      100.27      105.26     29.17 o 
  -6   7   7        2.47       -1.68      6.20 o 
  -5   7   7      187.56      196.03     16.12 o 
  -4   7   7       37.70       48.57      9.27 o 
  -3   7   7       76.94       88.98     11.79 o 
  -2   7   7        0.04       -4.89      5.74 o 
  -1   7   7        4.80       -1.88      5.13 o 
   0   7   7      169.85      186.38     17.14 o 
   1   7   7        0.03        3.09      3.82 o 
   2   7   7       12.72       18.29      5.77 o 
   3   7   7        0.89       -3.16      5.89 o 
   4   7   7        1.15        7.00      6.02 o 
   5   7   7       53.35       55.46     10.45 o 
   6   7   7        5.61        4.81      6.90 o 
  -6   8   7        4.27        1.26      7.16 o 
  -5   8   7        3.89        7.51      7.27 o 
  -4   8   7        2.11        1.71      8.77 o 
  -3   8   7       33.71       43.86      9.84 o 
  -2   8   7       13.99        8.34      6.75 o 
  -1   8   7        0.03       -0.28      5.81 o 
   0   8   7       18.45       15.55     10.43 o 
   1   8   7       99.09       89.32      9.73 o 
   2   8   7       64.20       64.99     14.81 o 
   3   8   7        4.24        6.16      7.40 o 
 -14   0   8      134.41      135.42     21.16 o 
 -13   0   8      264.06      278.41     28.11 o 
 -12   0   8        2.81        2.42      7.86 o 
 -11   0   8      107.01       80.41     15.42 o 
 -10   0   8        8.16       -2.12      7.56 o 
  -9   0   8     3727.90     3583.91    134.52 o 
  -8   0   8        5.09        7.86      6.35 o 
  -7   0   8      659.04      686.21     21.06 o 
  -6   0   8      405.17      378.43     13.56 o 
  -5   0   8       70.26       84.09      5.58 o 
  -4   0   8     3992.19     3937.87    203.14 o 
  -3   0   8       82.49       73.43     10.73 o 
  -2   0   8     3483.09     3825.90     89.22 o 
  -1   0   8       82.01      120.31      8.46 o 
   2   0   8       67.87       63.48      7.25 o 
   3   0   8     1348.11     1240.68     39.30 o 
   4   0   8      403.97      419.57     21.46 o 
   5   0   8     2397.79     2448.22     83.43 o 
   6   0   8      904.39      885.70     37.79 o 
   7   0   8      164.00      176.23     15.42 o 
   8   0   8      209.55      234.57     17.83 o 
   9   0   8        0.26       -0.91      4.84 o 
  10   0   8       32.92       28.41      9.67 o 
 -14   1   8       98.49      112.61     14.11 o 
 -13   1   8        0.00        5.26      7.23 o 
 -12   1   8      113.04      146.28     13.89 o 
 -11   1   8       73.16       96.63     14.96 o 
 -10   1   8        3.35        8.39      6.65 o 
  -9   1   8      335.05      307.25     16.44 o 
  -8   1   8       33.35       35.33      4.55 o 
  -7   1   8      574.22      548.65     19.24 o 
  -6   1   8      506.57      504.35     15.35 o 
  -5   1   8       79.89       84.35      4.14 o 
  -4   1   8      123.86      109.48      4.53 o 
  -3   1   8       54.38       43.29      3.07 o 
  -2   1   8      718.58      676.06     15.89 o 
  -1   1   8      137.93      121.16      4.76 o 
   0   1   8       12.22        5.41      2.88 o 
   1   1   8      599.85      587.70     16.87 o 
   2   1   8      443.57      452.74     12.89 o 
   3   1   8        9.71        5.85      2.32 o 
   4   1   8      382.56      393.75     12.11 o 
   5   1   8       95.85       85.22      5.83 o 
   6   1   8       78.69       76.22      5.86 o 
   7   1   8        6.57        8.58      3.74 o 
   8   1   8        1.89       -2.79      3.09 o 
   9   1   8       98.23      105.68      9.47 o 
  10   1   8        9.53        9.37      7.25 o 
 -14   2   8        3.05        8.18      8.28 o 
 -13   2   8        0.10        2.90      7.04 o 
 -12   2   8       74.98       90.51     14.06 o 
 -11   2   8       25.15       27.62      8.09 o 
 -10   2   8        6.45        8.28      5.72 o 
  -9   2   8        2.42       10.88      3.76 o 
  -8   2   8      273.98      274.26     15.06 o 
  -7   2   8      613.62      634.15     18.30 o 
  -6   2   8      230.77      247.71      9.90 o 
  -5   2   8     1006.44      999.86     19.98 o 
  -4   2   8      506.83      524.52     12.19 o 
  -3   2   8      377.83      337.35     13.87 o 
  -2   2   8      778.83      757.51     17.44 o 
  -1   2   8       15.04       19.45      2.88 o 
   0   2   8      812.82      813.47     19.84 o 
   1   2   8     1516.00     1412.71     42.92 o 
   2   2   8        8.11        5.80      4.40 o 
   3   2   8     1448.43     1463.37     39.75 o 
   4   2   8     1552.11     1583.44     48.37 o 
   5   2   8        7.64        4.93      2.96 o 
   6   2   8      106.08      100.13      7.93 o 
   7   2   8        3.07        1.31      3.33 o 
   8   2   8      227.18      227.89     10.64 o 
   9   2   8       66.38       67.41     12.39 o 
  10   2   8       25.79       22.67      9.98 o 
  11   2   8        7.05        7.25      7.86 o 
 -13   3   8       10.90       10.12      8.44 o 
 -12   3   8       57.36       53.12     11.49 o 
 -11   3   8        0.31        5.33      6.30 o 
 -10   3   8       38.90       49.97      6.56 o 
  -9   3   8      364.70      322.53     20.09 o 
  -8   3   8        0.18        8.69      3.48 o 
  -7   3   8      326.06      300.93     14.71 o 
  -6   3   8      135.52      137.71      8.87 o 
  -5   3   8       20.80       32.56      6.58 o 
  -4   3   8        0.37        0.92      1.37 o 
  -3   3   8       55.68       52.58      4.52 o 
  -2   3   8       47.10       45.56      5.96 o 
  -1   3   8       16.84       14.38      2.88 o 
   0   3   8        1.00       -1.08      1.48 o 
   1   3   8       99.89      109.40      8.41 o 
   2   3   8      261.47      285.12     12.13 o 
   3   3   8       92.55       84.68      6.80 o 
   4   3   8      572.95      581.00     17.02 o 
   5   3   8       84.41       93.33      6.65 o 
   6   3   8        1.45       -2.35      2.42 o 
   7   3   8        2.20        2.24      3.26 o 
   8   3   8        0.44        6.18      5.08 o 
   9   3   8       27.20       30.51      9.82 o 
  10   3   8        7.39        7.25      9.07 o 
 -13   4   8       56.21       66.93     15.72 o 
 -12   4   8      111.96      134.86     15.47 o 
 -11   4   8        6.17       -1.33      4.58 o 
 -10   4   8      359.35      420.72     16.83 o 
  -9   4   8        7.32        7.29      4.02 o 
  -8   4   8       41.68       51.16      6.56 o 
  -7   4   8      766.51      802.79     23.46 o 
  -6   4   8      681.83      678.20     20.19 o 
  -5   4   8       92.11       74.98     10.83 o 
  -4   4   8      129.71      131.12     11.64 o 
  -3   4   8      391.08      410.01     13.57 o 
  -2   4   8       37.59       37.72      4.54 o 
  -1   4   8       41.81       40.30      4.72 o 
   0   4   8      165.08      154.27      8.16 o 
   1   4   8       29.96       21.69      6.43 o 
   2   4   8       11.13        8.17      5.13 o 
   3   4   8       10.51       12.17      3.74 o 
   4   4   8       25.50       28.83      4.55 o 
   5   4   8       53.69       69.20      6.23 o 
   6   4   8      145.02      156.39      9.19 o 
   7   4   8       30.33       45.36     14.06 o 
   8   4   8      153.37      186.07     27.51 o 
   9   4   8       21.52       23.20      7.78 o 
 -12   5   8       97.66       84.94      9.96 o 
 -11   5   8       16.46       18.83      6.52 o 
 -10   5   8        1.77        9.53      5.22 o 
  -9   5   8        2.63        1.74      4.40 o 
  -8   5   8       65.41       77.32      8.07 o 
  -7   5   8       25.67       20.05      6.65 o 
  -6   5   8      257.53      267.31     15.66 o 
  -5   5   8       11.06       15.25      5.58 o 
  -4   5   8      110.44      115.84     11.79 o 
  -3   5   8       27.71       40.98      7.25 o 
  -2   5   8      211.23      233.17     10.61 o 
  -1   5   8       34.71       39.42      5.36 o 
   0   5   8       22.51       21.99      4.42 o 
   1   5   8      321.67      334.08     25.69 o 
   2   5   8       10.87        4.42      3.32 o 
   3   5   8       19.23       17.56      4.57 o 
   4   5   8        9.07        9.19      5.16 o 
   5   5   8        6.71        7.61      3.44 o 
   6   5   8       55.24       52.05      9.29 o 
   7   5   8        2.04        5.34      6.50 o 
   8   5   8        1.73       -1.43      6.05 o 
 -10   6   8        0.35        1.72      5.69 o 
  -9   6   8       32.44       46.61     19.95 o 
  -8   6   8       38.55       35.62      8.38 o 
  -7   6   8        7.20        3.26      5.53 o 
  -6   6   8        8.78       14.17      6.68 o 
  -5   6   8      108.42      118.54     12.20 o 
  -4   6   8      385.02      402.70     20.17 o 
  -3   6   8       29.72       24.15     13.45 o 
  -2   6   8      196.34      224.56     26.60 o 
  -1   6   8       11.20        8.51      5.90 o 
   0   6   8       43.72       50.51      6.50 o 
   1   6   8        8.47        0.48      3.33 o 
   2   6   8       56.05       49.45      6.54 o 
   3   6   8       95.35       96.24      9.44 o 
   4   6   8       37.81       28.40      5.36 o 
   5   6   8       23.84       33.79     11.94 o 
   6   6   8        6.80        9.98      6.39 o 
   7   6   8       12.79       20.52     14.21 o 
  -9   7   8        0.53       -0.50      6.45 o 
  -8   7   8        7.52       12.00      7.27 o 
  -7   7   8       87.03       92.48     12.71 o 
  -6   7   8        0.21       -1.48      5.21 o 
  -5   7   8        1.76        3.48      6.10 o 
  -4   7   8       17.43       13.44      8.01 o 
  -3   7   8       23.18       21.93      7.47 o 
  -2   7   8       46.27       42.37     10.28 o 
  -1   7   8        3.47        4.95      5.63 o 
   0   7   8       16.91       20.18      5.08 o 
   1   7   8        3.66       -2.00      3.68 o 
   2   7   8       14.40       25.26      6.92 o 
   3   7   8        0.35       -1.88      5.70 o 
   4   7   8        3.31        1.19      6.39 o 
   5   7   8        4.67        3.05      6.97 o 
  -6   8   8        0.35        3.28      6.61 o 
  -5   8   8        0.05        3.35      7.32 o 
  -4   8   8       56.11       74.54     12.39 o 
  -3   8   8        3.58        0.75      6.68 o 
  -2   8   8      121.83      121.60     13.65 o 
  -1   8   8       10.87       12.33      6.96 o 
   0   8   8       28.21       13.57      7.54 o 
   1   8   8       30.27       38.20      8.95 o 
   2   8   8        0.01       -9.52      6.35 o 
 -14   1   9        6.95       -1.21      7.27 o 
 -13   1   9      179.44      177.03     16.35 o 
 -12   1   9      197.31      248.55     19.95 o 
 -11   1   9      294.96      273.03     17.18 o 
 -10   1   9        3.67       -4.44      5.33 o 
  -9   1   9      331.15      310.46     16.75 o 
  -8   1   9      463.44      443.64     15.72 o 
  -7   1   9      436.21      422.11     17.77 o 
  -6   1   9     1365.31     1397.54     29.54 o 
  -5   1   9      213.37      224.96      7.80 o 
  -4   1   9      528.54      548.12     14.03 o 
  -3   1   9      106.75       89.62      9.77 o 
  -2   1   9        2.77        2.40      1.46 o 
  -1   1   9     2957.38     2895.05     70.12 o 
   0   1   9      182.63      176.97      8.62 o 
   1   1   9      208.62      202.81      9.30 o 
   2   1   9      143.57      140.22      7.80 o 
   3   1   9      103.86      101.79      7.26 o 
   4   1   9     1518.44     1472.14     32.47 o 
   5   1   9      261.21      259.82     13.75 o 
   6   1   9      299.37      349.05     15.14 o 
   7   1   9       26.10       26.32     10.13 o 
   8   1   9        0.81       -0.30      3.52 o 
   9   1   9       73.55       70.47      8.52 o 
  10   1   9       88.61       86.45     14.81 o 
 -14   2   9       62.38       59.72     11.96 o 
 -13   2   9       29.77       35.63     10.15 o 
 -12   2   9      167.70      154.55     19.65 o 
 -11   2   9      189.90      194.93     41.11 o 
 -10   2   9      116.12      146.29     13.56 o 
  -9   2   9       15.62       14.43      4.15 o 
  -8   2   9     1070.46     1041.05     27.01 o 
  -7   2   9       39.81       49.27      5.28 o 
  -6   2   9     1087.90     1036.78     71.98 o 
  -5   2   9      281.30      261.58      8.48 o 
  -4   2   9       71.32       70.29      4.19 o 
  -3   2   9     1206.69     1227.25     33.12 o 
  -2   2   9        0.24       -0.50      1.20 o 
  -1   2   9       84.68       97.04      7.71 o 
   0   2   9       20.37       20.95      6.53 o 
   1   2   9      203.34      235.02     10.47 o 
   2   2   9        1.17        3.85      2.21 o 
   3   2   9      404.22      415.03     15.53 o 
   4   2   9      689.40      639.44     20.62 o 
   5   2   9      253.37      277.49     10.93 o 
   6   2   9      190.84      163.80      8.77 o 
   7   2   9        7.24        4.98      4.13 o 
   8   2   9       30.17       37.95      6.83 o 
   9   2   9        4.99        7.56      7.25 o 
  10   2   9       23.47       20.86     10.28 o 
 -13   3   9       27.43       38.16     10.93 o 
 -12   3   9       25.39       26.08      9.12 o 
 -11   3   9        0.45        1.71      6.40 o 
 -10   3   9       23.62       37.64      7.87 o 
  -9   3   9      336.78      356.89     14.34 o 
  -8   3   9       31.68       26.66      5.07 o 
  -7   3   9        5.36        6.48      3.40 o 
  -6   3   9       33.44       40.81      5.15 o 
  -5   3   9      761.27      776.53     21.22 o 
  -4   3   9      608.75      603.42     27.77 o 
  -3   3   9      321.47      295.59     10.63 o 
  -2   3   9        9.12        8.18      2.60 o 
  -1   3   9        7.25        2.82      2.37 o 
   0   3   9      299.90      306.21     11.22 o 
   1   3   9      950.21      928.40     23.50 o 
   2   3   9     1017.92     1012.43     25.33 o 
   3   3   9       79.86       78.42      6.97 o 
   4   3   9        9.59       11.46      3.31 o 
   5   3   9       18.93       18.09      4.19 o 
   6   3   9       44.04       46.26      9.05 o 
   7   3   9      269.26      299.81     12.66 o 
   8   3   9        5.98        5.74      5.45 o 
   9   3   9        0.06        1.51      7.56 o 
 -12   4   9        4.90        1.49      7.83 o 
 -11   4   9        0.08       -1.87      4.65 o 
 -10   4   9        0.17        1.48      4.28 o 
  -9   4   9        1.71        0.35      4.31 o 
  -8   4   9      192.46      202.66     14.78 o 
  -7   4   9      787.92      798.40     23.42 o 
  -6   4   9       86.18       82.84      9.39 o 
  -5   4   9       15.41       28.03      6.50 o 
  -4   4   9       17.01       16.86      7.71 o 
  -3   4   9      111.23      110.75      7.18 o 
  -2   4   9       34.72       29.51      4.33 o 
  -1   4   9       24.15       26.54      4.38 o 
   0   4   9        0.76       -0.28      2.27 o 
   1   4   9      237.44      212.21     10.06 o 
   2   4   9      314.15      318.97     12.37 o 
   3   4   9      182.57      171.89     10.53 o 
   4   4   9        6.05        8.55      3.50 o 
   5   4   9       59.91       55.43      6.13 o 
   6   4   9        1.93       -0.74      3.58 o 
   7   4   9       75.38       76.17     10.57 o 
   8   4   9       48.45       54.49      9.92 o 
   9   4   9        8.24        3.54      6.46 o 
 -11   5   9       19.02       28.23     10.64 o 
 -10   5   9        1.66        0.35      5.03 o 
  -9   5   9       36.67       47.80      7.83 o 
  -8   5   9        2.87       -1.14      4.85 o 
  -7   5   9       56.57      102.78     18.74 o 
  -6   5   9        2.05        1.08      4.53 o 
  -5   5   9      113.66      118.20     11.25 o 
  -4   5   9      111.24      113.69     11.07 o 
  -3   5   9       35.17       44.66      7.82 o 
  -2   5   9       13.38       21.94      4.60 o 
  -1   5   9       47.35       37.62      5.32 o 
   0   5   9      155.70      165.65     18.74 o 
   1   5   9      118.89      108.28      7.99 o 
   2   5   9       72.47       79.35      7.15 o 
   3   5   9       94.48       85.78      8.27 o 
   4   5   9        0.12        0.45      3.09 o 
   5   5   9        5.55        4.78      3.81 o 
   6   5   9        1.38        1.65      5.14 o 
   7   5   9       36.39       51.44     10.33 o 
   8   5   9        3.23       -2.16      6.24 o 
 -10   6   9       19.39       16.21      8.27 o 
  -9   6   9       95.62       96.67     12.70 o 
  -8   6   9        6.58        9.87      6.61 o 
  -7   6   9       25.35       23.91      7.35 o 
  -6   6   9        0.76       -3.52      4.47 o 
  -5   6   9        2.63       -0.14      4.35 o 
  -4   6   9        3.23        4.09      5.37 o 
  -3   6   9      441.10      417.58     20.77 o 
  -2   6   9       17.74        8.38      5.62 o 
  -1   6   9      122.00      112.91      8.81 o 
   0   6   9        7.84        4.25      3.58 o 
   1   6   9       11.40        7.55      3.97 o 
   2   6   9      141.64      130.19     19.05 o 
   3   6   9       25.83       22.11      5.72 o 
   4   6   9       20.06       17.71      5.12 o 
   5   6   9        5.96        4.05      5.53 o 
   6   6   9       60.74       71.98     11.85 o 
  -8   7   9       12.16       18.18      8.47 o 
  -7   7   9       11.53        5.48      8.31 o 
  -6   7   9       43.66       52.57     10.39 o 
  -5   7   9       19.20       28.40      8.83 o 
  -4   7   9        7.16       16.16      7.14 o 
  -3   7   9       13.76       14.70      7.10 o 
  -2   7   9        3.33       -0.27      5.05 o 
  -1   7   9       75.36       81.89     16.78 o 
   0   7   9        0.20       -1.96      4.65 o 
   1   7   9       11.75       10.92      5.13 o 
   2   7   9        0.02        0.05      4.64 o 
   3   7   9        1.31        0.41      5.87 o 
   4   7   9       41.21       42.72     13.75 o 
  -4   8   9       52.63       52.78     10.88 o 
  -3   8   9       66.22       86.00     12.55 o 
  -2   8   9        6.17        3.54      6.18 o 
  -1   8   9        2.18        2.83      6.49 o 
   0   8   9        0.79        1.40      5.86 o 
 -14   0  10      196.39      205.25     27.21 o 
 -13   0  10      217.23      193.46     25.09 o 
 -12   0  10       97.67      122.43     19.95 o 
 -11   0  10        2.36        3.63      9.67 o 
 -10   0  10      266.34      328.59     26.30 o 
  -9   0  10      659.92      668.96     37.79 o 
  -8   0  10        0.80       -7.25      6.05 o 
  -7   0  10       57.74       66.44      7.41 o 
  -6   0  10      441.21      379.22     48.37 o 
  -5   0  10     6848.56     6771.46    155.50 o 
  -4   0  10      232.46      233.88     10.75 o 
  -3   0  10      253.30      270.95     11.55 o 
  -2   0  10       64.37       52.98     26.90 o 
  -1   0  10       30.65       36.23      4.78 o 
   1   0  10      192.41      188.02     13.00 o 
   2   0  10      367.26      358.51     19.65 o 
   3   0  10      821.79      820.41     35.37 o 
   4   0  10     2181.53     2147.45     75.87 o 
   5   0  10      355.01      331.00     20.56 o 
   6   0  10      330.19      331.00     21.16 o 
   7   0  10       33.84       47.46      9.98 o 
   8   0  10       85.27      102.78     13.60 o 
   9   0  10       20.93       36.88     10.28 o 
  10   0  10       95.74      101.57     14.81 o 
 -14   1  10       20.84       20.78      9.72 o 
 -13   1  10        0.20       -1.82      7.87 o 
 -12   1  10       21.12       25.54      9.16 o 
 -11   1  10      316.39      313.26     18.91 o 
 -10   1  10       72.10       69.97     10.25 o 
  -9   1  10        2.60        4.55      5.59 o 
  -8   1  10        3.51        9.49      4.89 o 
  -7   1  10       52.33       61.42      5.69 o 
  -6   1  10      572.65      578.82     15.21 o 
  -5   1  10       35.68       35.95      3.34 o 
  -4   1  10      372.79      351.09     18.76 o 
  -3   1  10      177.49      148.36      6.27 o 
  -2   1  10        0.88        2.22      1.63 o 
  -1   1  10      134.26      120.64     10.84 o 
   0   1  10      188.15      184.85      8.97 o 
   1   1  10       65.24       61.09      5.64 o 
   2   1  10      354.65      350.29     24.03 o 
   3   1  10       20.97       17.67      4.04 o 
   4   1  10        1.28       -1.35      2.54 o 
   5   1  10      215.84      216.16     11.52 o 
   6   1  10       13.32       15.79      9.67 o 
   7   1  10        0.05        1.76      3.61 o 
   8   1  10       12.49       14.65      5.23 o 
   9   1  10        2.86        6.67      5.12 o 
 -13   2  10       24.27       25.47      9.55 o 
 -12   2  10       28.40       46.97     13.00 o 
 -11   2  10       58.88       46.59     10.20 o 
 -10   2  10      156.68      149.44     13.90 o 
  -9   2  10      179.76      167.31      9.96 o 
  -8   2  10       18.27       16.02      4.47 o 
  -7   2  10     1107.60      981.44     85.73 o 
  -6   2  10      120.89      125.03      7.78 o 
  -5   2  10       10.90       13.70      3.32 o 
  -4   2  10        4.30        2.28      1.84 o 
  -3   2  10      565.92      596.56     21.05 o 
  -2   2  10      815.34      784.91     22.97 o 
  -1   2  10      138.70      114.23      6.52 o 
   0   2  10       96.07       86.32      6.71 o 
   1   2  10       31.43       28.55      5.53 o 
   2   2  10        7.55        8.36      2.82 o 
   3   2  10       16.50        6.72      3.05 o 
   4   2  10      320.93      302.00     13.73 o 
   5   2  10      533.18      552.65     17.16 o 
   6   2  10      239.11      263.72     15.42 o 
   7   2  10       19.68       23.29      5.72 o 
   8   2  10      230.54      243.53     14.33 o 
   9   2  10        6.63       -2.72      6.35 o 
 -13   3  10       24.04       22.60     12.39 o 
 -12   3  10        9.31        3.35      7.69 o 
 -11   3  10       84.24       92.45     16.63 o 
 -10   3  10        6.00        1.85      4.34 o 
  -9   3  10       18.17       15.29      7.08 o 
  -8   3  10        5.86        3.99      3.50 o 
  -7   3  10        0.30       -1.56      3.01 o 
  -6   3  10      459.25      416.26     16.74 o 
  -5   3  10       30.91       29.07      6.03 o 
  -4   3  10      332.75      344.99     15.96 o 
  -3   3  10       23.46       19.55      6.08 o 
  -2   3  10       21.73       27.13      3.97 o 
  -1   3  10       90.30       74.59      6.03 o 
   0   3  10      129.14      130.35      8.64 o 
   1   3  10      123.24      124.56     19.67 o 
   2   3  10       18.96       21.64      3.95 o 
   3   3  10       49.70       45.25      5.97 o 
   4   3  10        0.65        2.40      2.87 o 
   5   3  10      111.68      128.37      8.93 o 
   6   3  10       11.26       10.14      4.19 o 
   7   3  10        2.48        8.57      4.64 o 
   8   3  10        3.81        7.86      7.86 o 
   9   3  10        1.11        5.44      7.56 o 
 -12   4  10        0.03       -0.62      8.33 o 
 -11   4  10       19.38       20.32      8.73 o 
 -10   4  10       35.74       25.59      6.81 o 
  -9   4  10      151.10      149.75     10.48 o 
  -8   4  10      157.18      175.22     13.85 o 
  -7   4  10      124.42      110.13     28.57 o 
  -6   4  10      402.69      461.01     40.36 o 
  -5   4  10       18.46       16.37     10.58 o 
  -4   4  10      197.37      160.61     12.02 o 
  -3   4  10      216.43      193.64     14.51 o 
  -2   4  10     1578.52      902.02     48.67 o 
  -1   4  10      242.79      247.00     12.29 o 
   0   4  10      499.53      509.66     16.72 o 
   1   4  10       74.71       78.80      8.95 o 
   2   4  10       32.30       26.48      4.81 o 
   3   4  10      473.47      436.34     17.85 o 
   4   4  10       91.22       94.53     11.78 o 
   5   4  10      195.69      200.85     10.77 o 
   6   4  10       13.60       14.31      4.87 o 
   7   4  10        2.14        1.34      5.65 o 
   8   4  10       39.88       41.27      9.21 o 
 -11   5  10       41.41       40.20      9.51 o 
 -10   5  10        9.12        6.49      6.05 o 
  -9   5  10       57.63       48.59      9.39 o 
  -8   5  10       37.42       39.13      8.64 o 
  -7   5  10        3.24        7.37      5.26 o 
  -6   5  10      144.05      158.15     21.16 o 
  -5   5  10        0.68       -1.11      3.93 o 
  -4   5  10       33.71       47.39      8.22 o 
  -3   5  10       17.61       20.95      6.41 o 
  -2   5  10        6.74       -1.21      5.44 o 
  -1   5  10       12.94       16.79      4.09 o 
   0   5  10        1.54        1.14      3.11 o 
   1   5  10        0.04       -1.79      3.09 o 
   2   5  10       68.67       68.78      9.94 o 
   3   5  10        4.11        3.18      5.29 o 
   4   5  10       23.16       22.16      5.26 o 
   5   5  10       34.13       29.83      5.85 o 
   6   5  10        1.87       -5.15      5.23 o 
   7   5  10        2.22        4.21      6.58 o 
  -9   6  10        6.88        9.00      7.37 o 
  -8   6  10       85.38       88.80     17.38 o 
  -7   6  10        1.83        0.79      5.44 o 
  -6   6  10       35.72       41.31      8.79 o 
  -5   6  10       43.15       54.88     10.88 o 
  -4   6  10        5.79        8.41      5.76 o 
  -3   6  10        1.09       -2.09      4.70 o 
  -2   6  10        1.88        5.16      5.28 o 
  -1   6  10       16.39       29.32     11.18 o 
   0   6  10      109.16      122.21     10.35 o 
   1   6  10        0.28        0.77      3.76 o 
   2   6  10      103.00       96.95      9.72 o 
   3   6  10      139.11      166.92     23.43 o 
   4   6  10        0.73        4.55      4.48 o 
   5   6  10       56.06       44.67      9.90 o 
  -7   7  10        5.44        2.68      6.33 o 
  -6   7  10       20.00        8.68      9.22 o 
  -5   7  10        0.15        0.99      6.02 o 
  -4   7  10        0.09       -1.10      5.72 o 
  -3   7  10        0.03        0.35      5.59 o 
  -2   7  10        0.05        2.74      5.76 o 
  -1   7  10        0.01        1.05      5.35 o 
   0   7  10        1.16       -0.32      5.65 o 
   1   7  10        0.37       -1.48      3.83 o 
   2   7  10        0.04        4.76      5.01 o 
   3   7  10        8.26        8.20      5.22 o 
 -13   1  11       14.31       24.20     11.49 o 
 -12   1  11       11.80       12.70      8.76 o 
 -11   1  11       45.42       40.65      9.98 o 
 -10   1  11      153.63      116.19     12.68 o 
  -9   1  11      216.20      248.33     16.57 o 
  -8   1  11        4.48        9.08      5.97 o 
  -7   1  11      232.07      241.15     16.30 o 
  -6   1  11      295.56      287.29     11.31 o 
  -5   1  11      640.22      639.12     15.16 o 
  -4   1  11     1014.47     1055.40     39.78 o 
  -3   1  11      212.43      187.04     10.46 o 
  -2   1  11      481.23      478.54     16.10 o 
  -1   1  11      249.27      256.73     19.65 o 
   0   1  11      281.07      259.38     16.78 o 
   1   1  11      727.69      704.49     62.57 o 
   2   1  11      137.82      153.82      9.40 o 
   3   1  11      356.93      367.08     15.27 o 
   4   1  11       74.40       68.18     13.15 o 
   5   1  11       31.33       20.85      5.74 o 
   6   1  11       39.09       30.76      6.07 o 
   7   1  11       88.35      114.49     10.11 o 
   8   1  11       20.97       25.30      6.19 o 
   9   1  11       28.59       31.85      7.27 o 
 -13   2  11        0.34        3.57     11.49 o 
 -12   2  11      273.93      295.36     20.66 o 
 -11   2  11      155.92      131.50     20.40 o 
 -10   2  11       62.42       64.87     10.75 o 
  -9   2  11        0.01        6.78      6.61 o 
  -8   2  11      498.35      487.90     16.75 o 
  -7   2  11        0.90        1.91      3.04 o 
  -6   2  11      278.03      294.57     11.75 o 
  -5   2  11       44.03       35.78      9.52 o 
  -4   2  11      681.79      697.02     18.76 o 
  -3   2  11      184.17      176.22     21.31 o 
  -2   2  11      217.22      208.53     10.15 o 
  -1   2  11      583.62      559.33     18.69 o 
   0   2  11      290.56      289.08     12.61 o 
   1   2  11        8.31        6.27      3.97 o 
   2   2  11       11.62        5.40      3.08 o 
   3   2  11        9.02        6.16      3.31 o 
   4   2  11        7.75        9.83      3.74 o 
   5   2  11     1004.96      953.02     52.45 o 
   6   2  11       68.34       61.16      7.83 o 
   7   2  11        0.50        5.46      4.43 o 
   8   2  11       69.81       66.50      9.22 o 
 -12   3  11       62.58       61.02     12.35 o 
 -11   3  11       40.14       41.69     10.33 o 
 -10   3  11      323.16      326.43     30.98 o 
  -9   3  11      320.72      351.24     14.79 o 
  -8   3  11      107.23      116.31      8.90 o 
  -7   3  11       53.56       50.65      7.69 o 
  -6   3  11       20.20       11.22      4.51 o 
  -5   3  11      611.77      611.68     23.46 o 
  -4   3  11      242.55      212.88     18.29 o 
  -3   3  11        4.08        4.58      3.57 o 
  -2   3  11       18.78       20.74      6.23 o 
  -1   3  11      186.00      174.63     13.84 o 
   0   3  11       46.47       55.83      7.25 o 
   1   3  11      352.46      358.18     15.14 o 
   2   3  11       19.76       19.18      4.10 o 
   3   3  11        0.71        2.31      3.12 o 
   4   3  11      164.11      169.60     22.01 o 
   5   3  11        0.61        7.24      3.67 o 
   6   3  11      224.77      269.55     14.80 o 
   7   3  11        0.30       -4.14      3.92 o 
   8   3  11        2.36       -3.02      6.05 o 
 -12   4  11        2.02       -3.92      7.80 o 
 -11   4  11        4.08        7.86      8.55 o 
 -10   4  11        1.55       -2.79      4.98 o 
  -9   4  11       31.31       26.41     13.15 o 
  -8   4  11      307.03      277.93     20.10 o 
  -7   4  11       19.15       15.82      6.06 o 
  -6   4  11        0.15       -1.83      3.83 o 
  -5   4  11        4.81       -2.21      3.61 o 
  -4   4  11       54.65       40.07      7.11 o 
  -3   4  11      129.15      110.26     25.39 o 
  -2   4  11      207.85      159.43     11.43 o 
  -1   4  11        0.28        1.52      2.72 o 
   0   4  11       25.25       24.85      4.61 o 
   1   4  11       54.74       41.82      8.29 o 
   2   4  11        0.57        0.98      2.89 o 
   3   4  11        4.47        2.38      3.70 o 
   4   4  11       13.28        6.80      3.71 o 
   5   4  11       44.59       35.84      6.87 o 
   6   4  11      158.84      174.02     11.11 o 
   7   4  11       84.26       90.69     16.63 o 
 -10   5  11       26.57       20.85     11.64 o 
  -9   5  11       12.82       12.80      6.68 o 
  -8   5  11       21.33       27.85      7.66 o 
  -7   5  11      132.84      137.13     13.64 o 
  -6   5  11       11.40       11.45      6.95 o 
  -5   5  11      145.44      173.15     14.36 o 
  -4   5  11       39.68       43.07      8.10 o 
  -3   5  11        7.00        2.27      4.17 o 
  -2   5  11       41.18       43.00     10.58 o 
  -1   5  11       69.26       91.44     10.22 o 
   0   5  11       20.14       18.58      4.71 o 
   1   5  11      127.77      143.07      9.83 o 
   2   5  11        8.00        4.62      3.58 o 
   3   5  11       62.71       61.02      7.91 o 
   4   5  11      116.36      137.80     17.59 o 
   5   5  11        7.70        6.88      4.47 o 
   6   5  11      121.95      162.85     15.62 o 
  -9   6  11        7.29        2.61     11.94 o 
  -8   6  11        0.65       -3.50      5.73 o 
  -7   6  11      253.57      270.56     19.23 o 
  -6   6  11        0.51        0.72      5.42 o 
  -5   6  11       63.20       86.62     11.49 o 
  -4   6  11       14.99       14.72      7.27 o 
  -3   6  11      117.36      128.50     13.08 o 
  -2   6  11       28.71       14.22      6.94 o 
  -1   6  11        2.93       -0.81      4.81 o 
   0   6  11       46.50       35.46      6.22 o 
   1   6  11        7.53        4.38      4.27 o 
   2   6  11       58.59       62.72      7.83 o 
   3   6  11       17.67       24.55      6.28 o 
   4   6  11        0.47        1.54      4.52 o 
  -6   7  11       20.45       11.64      7.00 o 
  -5   7  11       11.81       -1.06      6.68 o 
  -4   7  11       37.45       43.38     19.95 o 
  -3   7  11        4.14        2.11      6.24 o 
  -2   7  11       53.17       45.46      9.45 o 
  -1   7  11       26.84       23.62      8.08 o 
   0   7  11        0.29        0.70      5.70 o 
   1   7  11       60.82       61.94      8.31 o 
 -13   0  12      267.85      208.88     27.21 o 
 -12   0  12      156.34      169.28     23.88 o 
 -11   0  12      217.34      244.85     26.90 o 
 -10   0  12       15.05       27.51     12.09 o 
  -9   0  12      244.86      270.85     23.88 o 
  -8   0  12      371.67      307.12     24.49 o 
  -7   0  12     1083.94      995.73     49.58 o 
  -6   0  12       29.04       29.66      6.05 o 
  -5   0  12      537.03      395.69     26.30 o 
  -4   0  12       30.87       33.35      7.56 o 
  -3   0  12      301.71      322.57     27.51 o 
  -2   0  12      861.52      922.58     37.79 o 
  -1   0  12     2515.19     2626.27     88.87 o 
   0   0  12      340.12      316.19     18.74 o 
   1   0  12      495.07      523.86     26.30 o 
   2   0  12        1.00       -2.42      2.72 o 
   3   0  12       18.44       22.97      7.25 o 
   4   0  12      660.03      606.39     31.44 o 
   5   0  12       49.63       72.85     11.49 o 
   6   0  12      308.94      290.50     21.46 o 
   7   0  12       38.16       51.99     11.18 o 
   8   0  12      193.52      227.92     21.16 o 
 -13   1  12       25.13       14.65      9.83 o 
 -12   1  12       62.79       88.24     14.06 o 
 -11   1  12       51.54       66.81     11.43 o 
 -10   1  12       18.97       29.32      8.98 o 
  -9   1  12      184.36      190.90     15.66 o 
  -8   1  12        4.48        0.76      5.98 o 
  -7   1  12      163.74      161.16     10.56 o 
  -6   1  12        9.49        9.50      3.39 o 
  -5   1  12      265.80      273.59      9.99 o 
  -4   1  12      385.43      408.50     14.96 o 
  -3   1  12      154.14      146.09      8.34 o 
  -2   1  12        1.60        5.89      2.32 o 
  -1   1  12       25.54       15.12      8.19 o 
   0   1  12       11.95        8.30      4.84 o 
   1   1  12       27.52       35.31     13.60 o 
   2   1  12       53.81       47.36     16.17 o 
   3   1  12        1.95        0.77      3.17 o 
   4   1  12        7.44        2.74      3.18 o 
   5   1  12       17.99       26.92      5.88 o 
   6   1  12       13.17       10.05      4.56 o 
   7   1  12        1.09        4.90      4.78 o 
   8   1  12       14.55       16.15      6.02 o 
 -12   2  12        1.49       -0.09      8.21 o 
 -11   2  12       15.16       27.99      9.80 o 
 -10   2  12        5.95        9.04      7.62 o 
  -9   2  12       65.98       62.69     10.80 o 
  -8   2  12       37.25       44.66      6.21 o 
  -7   2  12       18.27       28.67      5.83 o 
  -6   2  12      635.32      672.14     24.62 o 
  -5   2  12     1113.17     1069.56     33.85 o 
  -4   2  12       40.35       42.81      5.39 o 
  -3   2  12      284.21      277.10     15.34 o 
  -2   2  12      328.20      318.22     11.81 o 
  -1   2  12      156.36      188.29     10.15 o 
   0   2  12      175.64      161.50     17.44 o 
   1   2  12       55.66       49.61      5.57 o 
   2   2  12      135.56      131.30      9.59 o 
   3   2  12      199.60      183.49     11.23 o 
   4   2  12        2.17       -0.48      3.09 o 
   5   2  12        1.83        0.25      3.93 o 
   6   2  12        0.20        5.17      4.35 o 
   7   2  12        0.42        2.56      4.79 o 
 -12   3  12       34.35       34.16     11.49 o 
 -11   3  12        4.19       13.68      9.15 o 
 -10   3  12       20.27       15.61      8.42 o 
  -9   3  12       18.96        1.18      8.62 o 
  -8   3  12       61.60       76.56     10.13 o 
  -7   3  12        0.36       -0.71      3.59 o 
  -6   3  12       14.49       12.00      4.94 o 
  -5   3  12      146.27      125.56     17.53 o 
  -4   3  12       88.40       61.94     27.05 o 
  -3   3  12      149.20      164.29      8.92 o 
  -2   3  12        4.43        1.08      2.74 o 
  -1   3  12        7.55        7.44      2.97 o 
   0   3  12       20.58       11.83      4.05 o 
   1   3  12        0.22        0.79      2.70 o 
   2   3  12        4.58        1.96      2.85 o 
   3   3  12        0.20       -4.12      2.88 o 
   4   3  12        0.07        3.46      7.56 o 
   5   3  12        3.74        9.60      4.69 o 
   6   3  12       12.66       17.96      6.09 o 
   7   3  12        5.87        2.89      5.12 o 
 -11   4  12        0.09       -7.86     12.09 o 
 -10   4  12      174.96      184.06     15.21 o 
  -9   4  12       77.41       91.98     11.34 o 
  -8   4  12        0.01        0.70      4.62 o 
  -7   4  12        1.61        3.08      4.67 o 
  -6   4  12        0.61       -2.10      4.13 o 
  -5   4  12      268.43      269.15     23.88 o 
  -4   4  12      129.78      143.53     12.02 o 
  -3   4  12      150.21      143.44     11.74 o 
  -2   4  12       33.08       24.85      4.59 o 
  -1   4  12        0.35        2.15      3.63 o 
   0   4  12       88.72       80.68      9.97 o 
   1   4  12        8.06        5.83      3.80 o 
   2   4  12      131.26      138.21     19.32 o 
   3   4  12        0.19       -2.67      3.52 o 
   4   4  12       89.43       94.02      8.52 o 
   5   4  12      314.37      323.47     18.03 o 
   6   4  12      187.92      190.32     13.69 o 
 -10   5  12        0.40        2.91      5.99 o 
  -9   5  12       79.00       70.92     12.70 o 
  -8   5  12       14.85       13.38      6.65 o 
  -7   5  12        9.18       11.35      6.32 o 
  -6   5  12        0.11        0.11      4.98 o 
  -5   5  12       15.90       17.51     13.30 o 
  -4   5  12      156.86      156.81     13.31 o 
  -3   5  12        2.18        5.64      5.59 o 
  -2   5  12        0.00       -1.72      4.22 o 
  -1   5  12        5.82       -0.94      3.14 o 
   0   5  12        4.38       -0.42      3.30 o 
   1   5  12       29.82       24.27      5.44 o 
   2   5  12       29.87       34.36      5.99 o 
   3   5  12        0.30        0.91      4.06 o 
   4   5  12       42.05       44.25      9.73 o 
   5   5  12        1.00        2.41      4.51 o 
  -8   6  12       52.09       42.31     13.45 o 
  -7   6  12       32.95       24.17      8.67 o 
  -6   6  12       44.44       56.12     10.73 o 
  -5   6  12       10.01        7.47      6.43 o 
  -4   6  12       26.78       23.79      7.64 o 
  -3   6  12       71.34       55.88     10.06 o 
  -2   6  12        5.83        5.68      6.03 o 
  -1   6  12      107.04      100.04     17.08 o 
   0   6  12      133.18      128.35     12.01 o 
   1   6  12        2.40       -1.24      4.52 o 
   2   6  12       75.99       81.75      8.80 o 
   3   6  12       57.48       52.85      7.74 o 
  -3   7  12       31.61       19.31      7.78 o 
  -2   7  12        6.26        1.98      5.82 o 
 -12   1  13       57.60       82.88     16.78 o 
 -11   1  13       68.40       68.88     12.54 o 
 -10   1  13      247.26      242.45     65.75 o 
  -9   1  13        0.44       13.79      8.09 o 
  -8   1  13       56.28       38.07      8.93 o 
  -7   1  13      124.81      115.05     13.01 o 
  -6   1  13       34.92       46.38      6.82 o 
  -5   1  13       78.48       89.41      7.43 o 
  -4   1  13        6.60        2.32      2.59 o 
  -3   1  13       59.06       67.96      5.83 o 
  -2   1  13       20.18       15.54      4.38 o 
  -1   1  13       40.18       44.89      5.77 o 
   0   1  13        4.51        6.52      3.40 o 
   1   1  13      261.28      288.93     13.67 o 
   2   1  13        2.18        7.25      3.63 o 
   3   1  13       82.20       69.53     10.73 o 
   4   1  13        8.04        8.04      6.35 o 
   5   1  13       24.41       23.38     10.88 o 
   6   1  13      115.08      128.36     11.18 o 
   7   1  13       20.05       44.68      8.21 o 
 -12   2  13       27.55       28.27     11.32 o 
 -11   2  13      232.21      217.01     18.79 o 
 -10   2  13       12.75       10.84      9.07 o 
  -9   2  13        6.12       15.72     13.00 o 
  -8   2  13      211.25      192.77     13.05 o 
  -7   2  13      192.04      173.14     17.53 o 
  -6   2  13       31.71       28.35      5.99 o 
  -5   2  13       78.01       75.83      8.42 o 
  -4   2  13      604.55      594.80     44.34 o 
  -3   2  13        0.13       -1.22      2.29 o 
  -2   2  13      398.28      378.23     14.23 o 
  -1   2  13       39.16       27.50      8.34 o 
   0   2  13      309.01      318.34     14.40 o 
   1   2  13      131.12      135.48      9.80 o 
   2   2  13        0.91       -1.24      2.83 o 
   3   2  13       18.66       21.76      5.34 o 
   4   2  13        0.81       -1.37      3.27 o 
   5   2  13       27.09       25.00     14.21 o 
   6   2  13       53.35       45.64      8.16 o 
 -11   3  13        3.00       -3.93     13.00 o 
 -10   3  13        8.58       -2.12     11.49 o 
  -9   3  13      149.83      149.17     20.71 o 
  -8   3  13        1.89        0.64      6.80 o 
  -7   3  13       92.95       86.79      9.88 o 
  -6   3  13       25.72       22.96      6.16 o 
  -5   3  13       63.81       72.30      8.88 o 
  -3   3  13       31.63       28.54      4.71 o 
  -2   3  13      448.36      455.97     31.29 o 
  -1   3  13        2.96        1.17      2.65 o 
   0   3  13       49.39       42.35     11.46 o 
   1   3  13      253.34      287.75     14.40 o 
   2   3  13        0.21        1.42      3.61 o 
   3   3  13      399.91      446.44     24.18 o 
   4   3  13        4.28        9.73      4.38 o 
   5   3  13       33.09       36.85     11.79 o 
   6   3  13       38.04       45.77     19.35 o 
 -10   4  13        2.89        3.23      5.86 o 
  -9   4  13        1.44       -0.37      7.41 o 
  -8   4  13       21.77       16.32      6.49 o 
  -7   4  13       15.45       22.78     11.03 o 
  -6   4  13        0.48        1.71      3.99 o 
  -5   4  13      124.39      110.84     25.69 o 
  -4   4  13      280.27      229.82     17.08 o 
  -3   4  13      158.31      124.40     40.66 o 
  -2   4  13       26.97       16.69      8.25 o 
  -1   4  13       17.96       22.88      4.97 o 
   0   4  13        5.18        3.24      3.25 o 
   1   4  13       44.25       39.98      9.10 o 
   2   4  13       12.75        8.43      4.29 o 
   3   4  13       35.70       50.90     18.29 o 
   4   4  13        0.91        0.63      4.08 o 
   5   4  13       76.33       71.25     24.94 o 
  -9   5  13      100.26      105.37     13.00 o 
  -8   5  13       11.29       17.12      7.66 o 
  -7   5  13      180.37      210.60     16.66 o 
  -6   5  13       10.77       16.67     10.13 o 
  -5   5  13       76.35       78.54     25.85 o 
  -4   5  13      203.73      216.24     16.17 o 
  -3   5  13       30.11       28.24      7.54 o 
  -2   5  13      318.42      306.82     22.07 o 
  -1   5  13       10.29       10.66      4.58 o 
   0   5  13       55.97       34.71      8.49 o 
   1   5  13       83.92       84.80     12.43 o 
   2   5  13        0.89        4.94      4.36 o 
   3   5  13      127.16      143.10     12.34 o 
  -6   6  13        0.32        8.30      6.50 o 
  -5   6  13        0.56        0.85      5.70 o 
  -4   6  13        1.28        5.50      6.00 o 
  -3   6  13      107.64       88.16     11.62 o 
  -2   6  13        1.25        1.24      5.80 o 
  -1   6  13       12.92       12.35      6.52 o 
   0   6  13       28.58       22.08      7.34 o 
   1   6  13        4.98        5.21      4.79 o 
 -12   0  14        2.08       10.28     12.39 o 
 -11   0  14       66.55       62.57     17.83 o 
 -10   0  14      168.51      125.75     21.16 o 
  -9   0  14      398.12      442.25     33.55 o 
  -8   0  14        2.35       -0.91     10.28 o 
  -7   0  14      171.78      120.91     19.04 o 
  -6   0  14       25.34       32.65      7.25 o 
  -5   0  14      390.22      402.65     22.37 o 
  -4   0  14      447.04      467.94     24.79 o 
  -3   0  14      750.81      832.20     36.88 o 
  -2   0  14       55.32       53.20      9.07 o 
  -1   0  14      164.03      146.00     13.91 o 
   0   0  14       60.40       53.20      9.07 o 
   1   0  14       78.07       90.38     12.09 o 
   2   0  14      327.93      353.98     22.97 o 
   3   0  14        5.92        1.51      5.44 o 
   4   0  14       40.01       62.57     11.79 o 
   5   0  14        1.82       -3.33      5.44 o 
   6   0  14       30.38       14.51      8.46 o 
 -11   1  14       79.63       78.33     13.63 o 
 -10   1  14        0.42       -3.52      8.21 o 
  -9   1  14       78.55       71.75     12.13 o 
  -8   1  14       32.04       41.72     14.81 o 
  -7   1  14       19.91       14.02      5.44 o 
  -6   1  14        3.61       -0.25      5.14 o 
  -5   1  14        6.22        6.51      2.88 o 
  -4   1  14        0.50       -0.34      2.67 o 
  -3   1  14      146.52      132.35     17.68 o 
  -2   1  14        1.58        2.54      3.09 o 
  -1   1  14       76.36       76.95     11.49 o 
   0   1  14       17.27       14.92      4.69 o 
   1   1  14        0.02        0.42      2.67 o 
   2   1  14        4.07        0.45      3.78 o 
   3   1  14        1.21        1.91      3.56 o 
   4   1  14       47.77       54.55      7.80 o 
   5   1  14        1.11       -2.44      4.16 o 
   6   1  14        0.00       -2.47      6.20 o 
 -11   2  14       22.56        6.95     14.51 o 
 -10   2  14        0.82        1.81     12.09 o 
  -9   2  14       25.73       20.86     13.91 o 
  -8   2  14       31.47       36.58      7.42 o 
  -7   2  14       10.14        0.14      4.38 o 
  -6   2  14        0.31       -2.02      3.88 o 
  -5   2  14       10.60        5.97      3.96 o 
  -4   2  14      121.32      123.11      8.15 o 
  -3   2  14       16.29       14.47      3.97 o 
  -2   2  14      101.11       93.91      8.23 o 
  -1   2  14      594.88      618.30     22.22 o 
   0   2  14      146.97      157.22     10.75 o 
   1   2  14      208.26      209.11     14.36 o 
   2   2  14       69.75       84.95     12.39 o 
   3   2  14       30.94       28.89      8.46 o 
   4   2  14      302.70      349.44     25.39 o 
   5   2  14       68.99       87.10     14.51 o 
 -10   3  14        1.48       -5.14     11.79 o 
  -9   3  14       10.56        6.47      5.48 o 
  -8   3  14       52.38       65.82      9.64 o 
  -7   3  14        5.91        8.56      5.08 o 
  -6   3  14       16.57       15.66     11.79 o 
  -5   3  14        7.26        9.93      5.59 o 
  -4   3  14       29.49       23.14      6.26 o 
  -3   3  14       28.86       32.91      5.26 o 
  -2   3  14       37.77       28.25      8.80 o 
  -1   3  14       77.71       74.66      7.91 o 
   0   3  14       28.53       39.25      6.40 o 
   1   3  14        0.60        0.98      4.23 o 
   2   3  14        0.12       -2.35      3.70 o 
   3   3  14        0.04       -0.40      3.78 o 
   4   3  14       67.87       91.93     10.14 o 
  -9   4  14        0.04        2.50      4.94 o 
  -8   4  14       37.05       44.35      9.06 o 
  -7   4  14       19.77       18.54      6.88 o 
  -6   4  14      557.01      613.94     44.13 o 
  -5   4  14       66.55       59.06      9.41 o 
  -4   4  14       16.77       21.00      6.30 o 
  -3   4  14        9.62       -2.33      4.17 o 
  -2   4  14       11.43       14.75      4.54 o 
  -1   4  14      438.66      460.03     20.60 o 
   0   4  14        8.85       16.19      4.88 o 
   1   4  14      183.74      195.82     13.33 o 
   2   4  14       13.36       18.74      5.94 o 
   3   4  14       40.04       47.32      8.28 o 
  -7   5  14        0.57       -3.21      5.56 o 
  -6   5  14       18.89       10.68      6.52 o 
  -5   5  14        1.21        4.29      4.92 o 
  -4   5  14       20.55       20.06      7.00 o 
  -3   5  14       45.89       45.84     20.86 o 
  -2   5  14        4.34        1.08      4.84 o 
  -1   5  14        8.66        5.31      5.59 o 
   0   5  14        2.07       -3.30      3.94 o 
   1   5  14        0.46       -0.82      4.12 o 
 -10   1  15        2.67        9.67     14.51 o 
  -9   1  15       78.95       35.67     15.72 o 
  -8   1  15       46.24       56.23     17.53 o 
  -7   1  15      132.03      129.12     26.15 o 
  -6   1  15      224.59      273.87     18.74 o 
  -5   1  15      157.93      148.05     11.34 o 
  -4   1  15        0.07        4.49      3.12 o 
  -3   1  15      113.59      116.73      8.97 o 
  -2   1  15      229.15      259.80     13.36 o 
  -1   1  15      151.52      160.25     10.89 o 
   0   1  15      175.73      192.56     13.45 o 
   1   1  15        7.58       13.75      4.50 o 
   2   1  15       19.43       11.97      7.86 o 
   3   1  15      190.84      209.93     13.79 o 
   4   1  15       38.83       49.59      8.34 o 
 -10   2  15       16.71        4.23     14.81 o 
  -9   2  15       22.25       28.11     16.02 o 
  -8   2  15       92.79      104.39     10.50 o 
  -7   2  15       34.09       21.46      9.07 o 
  -6   2  15       32.14       16.68      9.07 o 
  -5   2  15       14.60       14.64      5.86 o 
  -4   2  15       51.08       38.17      6.15 o 
  -3   2  15       74.31       79.36     14.21 o 
  -2   2  15        1.15        1.79      3.31 o 
  -1   2  15       37.54       37.85      6.28 o 
   0   2  15      239.26      254.46     13.87 o 
   1   2  15        1.46        0.72      3.95 o 
   2   2  15        0.01       -0.76      3.85 o 
   3   2  15        0.19       -1.42      3.95 o 
   4   2  15       41.03       62.90      8.95 o 
  -9   3  15        3.07       -3.63     11.49 o 
  -8   3  15      159.61      162.45     13.82 o 
  -7   3  15       47.34       45.89      8.40 o 
  -6   3  15        0.80       -4.27      3.91 o 
  -5   3  15      144.03      164.75     13.32 o 
  -4   3  15        0.02       -2.15      3.98 o 
  -3   3  15      113.45      109.57     21.16 o 
  -2   3  15        7.68        3.83      4.23 o 
  -1   3  15        0.75        2.04      3.61 o 
   0   3  15       12.18        5.37      4.13 o 
   1   3  15       34.36       38.15     11.03 o 
   2   3  15       25.52       24.51      6.40 o 
   3   3  15      101.62       90.81     10.73 o 
  -8   4  15       13.92       16.68      7.69 o 
  -7   4  15       12.11        9.27      6.22 o 
  -6   4  15        2.63       -2.17      4.92 o 
  -5   4  15       14.44       11.08      5.82 o 
  -4   4  15       29.90       24.05      8.01 o 
  -3   4  15        3.82       -1.12      4.30 o 
  -2   4  15        3.97       -1.97      4.40 o 
  -1   4  15       20.54       21.78      5.62 o 
   0   4  15       47.90       40.59      7.37 o 
   1   4  15        0.09        3.14      4.47 o 
  -4   5  15       52.19       43.12      8.70 o 
  -3   5  15        9.27        8.10      5.59 o 
  -2   5  15       39.18       34.36      8.51 o 
  -5   0  16      332.80      378.16     23.58 o 
  -4   0  16      171.71      220.67     17.53 o 
  -3   0  16        1.22        0.91      4.53 o 
  -2   0  16       73.37       57.43     10.58 o 
  -1   0  16      412.62      447.99     26.90 o 
   0   0  16       43.00       32.34      8.77 o 
   1   0  16      460.03      494.54     29.62 o 
   2   0  16        2.40        1.81      6.05 o 
   3   0  16       29.86       28.72      9.37 o 
  -9   1  16       42.34       50.78     18.74 o 
  -6   1  16       16.21       15.42      6.95 o 
  -5   1  16       65.54       65.29     10.58 o 
  -4   1  16       13.15       10.72      6.50 o 
  -3   1  16       18.02       15.02     10.13 o 
  -2   1  16        4.27        3.77      3.74 o 
  -1   1  16        1.24       -0.03      3.27 o 
   0   1  16       51.55       46.02      7.16 o 
   1   1  16        1.46       -1.06      3.74 o 
   2   1  16        0.05        7.25      4.64 o 
  -9   2  16       35.65       27.51     16.32 o 
  -8   2  16        0.71        4.23     13.60 o 
  -7   2  16      127.23       97.13     12.09 o 
  -6   2  16      175.85      155.10     26.75 o 
  -5   2  16        9.70        7.56      6.05 o 
  -4   2  16       59.61       45.65      9.37 o 
  -3   2  16       38.09       36.28      7.71 o 
  -2   2  16       15.58       16.34      4.99 o 
  -1   2  16       30.11       36.62      8.46 o 
   0   2  16        2.35        3.77      4.16 o 
   1   2  16      104.56      113.86     10.63 o 
   2   2  16       12.97       10.60      5.23 o 
  -7   3  16        1.46       -2.52      4.92 o 
  -6   3  16       30.07       29.35     10.58 o 
  -5   3  16       91.42       78.22     34.46 o 
  -4   3  16       34.29       37.78     11.94 o 
  -3   3  16       11.76       -0.91      5.14 o 
  -2   3  16        0.71        2.60      3.74 o 
  -1   3  16        1.80        6.56      4.43 o 
   0   3  16       17.74       28.28      6.67 o 
   1   3  16        7.56        6.84      4.81 o 
  -5   4  16        6.57       16.58      6.81 o 
  -4   4  16      138.65      131.21     26.60 o 
  -3   4  16        5.95        0.17      6.95 o 
  -2   4  16      168.34      198.60     18.74 o 
  -6   1  17       75.31       65.90     11.18 o 
  -5   1  17      337.61      397.51     25.09 o 
  -4   1  17        0.21       -0.29      3.95 o 
  -3   1  17      269.55      313.83     15.92 o 
  -2   1  17        1.44       -4.31      3.48 o 
  -1   1  17       83.13       73.69      8.87 o 
   0   1  17       76.07       85.98     11.03 o 
  -6   2  17        7.46       13.00      6.95 o 
  -5   2  17        1.34        5.74      5.74 o 
  -4   2  17       30.79       23.28      8.46 o 
  -3   2  17        5.42        5.32      4.35 o 
  -2   2  17        0.12        6.95      4.69 o 
  -1   2  17        0.01        1.43      4.69 o 
                                                 
